# Supplementary material for: Measles containing vaccine coverage and factors associated with its uptake among children aged 24–59 months in Cherangany Sub County, Trans Nzoia County, Kenya
Source: PLoS One. 2022 Feb 23;17(2):e0263780. doi: 10.1371/journal.pone.0263780 (PMC8865666; doi:10.1371/journal.pone.0263780)
Supplement: S1 Data — (XLSX) [file pone.0263780.s001.xlsx]

## Sheet: Data
Relationship to child	If other specify the relationship	Child's gender	Imm. Status	No. of doses received	Other vaccines imm. Status	Education level	Employment status	Monthly income	Order of birth	Decision maker on child healthcare	If other specify	Knowledge of VPDs	Knowledge of scheduled doses	ANC visits	Place of delivery	Distance	Visited HF and not vaccinated	if yes,reason	Satisfaction
Mother		Male	Yes (verbal report)	2	Yes	Tertiary	Self-employed	1000 - 10,000	2nd born	Mother		Yes	Yes	4	At a health facility	3	No		Yes
Mother		Female	Yes ( MCH booklet available	1	Yes	Secondary	Self-employed	1000 - 10,000	3rd born	Mother		No	No	2	At a health facility	6	No		Yes
Mother		Male	Yes ( MCH booklet available	2	Yes	Tertiary	Unemployed	<1000	1st born	Mother		Yes	Yes	2	At a health facility	2	No		Yes
Mother		Female	Yes (verbal report)	2	Yes	Tertiary	Unemployed	1000 - 10,000	1st born	Jointly (mother and father)		Yes	Yes	>4	At a health facility	10	No		Yes
Other	Grandmother	Female	Yes (verbal report)	1	Yes	Secondary	Self-employed	1000 - 10,000	1st born	Other	Grandmother	No	No	Don't know	At a health facility	2	No		Yes
Mother		Male	Yes (verbal report)	1	Yes	Primary	Unemployed	<1000	2nd born	Mother		No	No	2	At a health facility	2	No		Yes
Mother		Female	Yes ( MCH booklet available	1	Yes	Secondary	Unemployed	<1000	1st born	Jointly (mother and father)		No	No	3	At a health facility	3	No		Yes
Other	Grandmother	Male	Yes (verbal report)	1	Yes	Primary	Self-employed	1000 - 10,000	3rd born	Other	Grandmother	No	No	Don't know	At a health facility	2	No		Yes
Father		Female	Yes (verbal report)	2	Yes	Tertiary	Employed	>10,000	3rd born	Jointly (mother and father)		Yes	Yes	Don't know	At a health facility	5	No		Yes
Mother		Female	Yes ( MCH booklet available	2	Yes	Primary	Self-employed	1000 - 10,000	3rd born	Mother		No	No	4	At a health facility	6	No		Yes
Mother		Male	Yes (verbal report)	2	Yes	Tertiary	Employed	>10,000	5th born	Mother		Yes	Yes	>4	At a health facility	6	No		No
Mother		Male	Yes (verbal report)	1	Yes	Primary	Unemployed	<1000	1st born	Mother		No	No	2	At home without the help of a skilled attendant	5	No		Yes
Other	Uncle	Female	Yes (verbal report)	2	Yes	Tertiary	Unemployed	1000 - 10,000	1st born	Mother		Yes	Yes	3	At a health facility	5	No		Yes
Mother		Male	Yes (verbal report)	2	Yes	Secondary	Housewife	<1000	3rd born	Jointly (mother and father)		No	Yes	4	At a health facility	5	No		Yes
Mother		Male	Yes (verbal report)	1	Yes	Secondary	Self-employed	1000 - 10,000	4th born	Mother		No	No	3	At home without the help of a skilled attendant	5	No		Yes
Mother		Female	No (Verbal report)	1	Yes	Secondary	Housewife	1000 - 10,000	2nd born	Jointly (mother and father)		Yes	No	4	At a health facility	1	Yes	The measles vaccine supplies were out of stock	Yes
Mother		Male	Yes ( MCH booklet available	2	Yes	Primary	Unemployed	<1000	3rd born	Mother		No	No	4	At a health facility	7	No		Yes
Mother		Female	Yes (verbal report)	2	Yes	Secondary	Self-employed	1000 - 10,000	3rd born	Mother		No	Yes	>4	At a health facility	7	No		Yes
Mother		Male	Yes ( MCH booklet available	2	Yes	Primary	Self-employed	1000 - 10,000	4th born	Mother		No	Yes	4	At a health facility	3	No		Yes
Mother		Male	Yes ( MCH booklet available	2	Yes	Secondary	Housewife	<1000	5th born	Mother		No	Yes	3	At a health facility	7	No		Yes
Mother		Male	Yes ( MCH booklet available	2	Yes	Primary	Housewife	<1000	4th born	Jointly (mother and father)		No	No	>4	At a health facility	6	No		Yes
Other	Aunt	Female	Yes (verbal report)	1	Yes	Secondary	Unemployed	<1000	> 5th born	Other	Aunt	No	No	3	At a health facility	5	No		Yes
Father		Female	Yes ( MCH booklet available	2	Yes	Secondary	Employed	1000 - 10,000	4th born	Jointly (mother and father)		Yes	Yes	4	At home without the help of a skilled attendant	5	No		No
Other	Aunt	Female	Yes ( MCH booklet available	1	Yes	Tertiary	Unemployed	<1000	1st born	Other	Grandmother	Yes	No	0	At home without the help of a skilled attendant	3	No		Yes
Mother		Male	Yes (verbal report)	1	Yes	Primary	Housewife	<1000	2nd born	Mother		No	No	4	At home without the help of a skilled attendant	12	No		Yes
Mother		Female	No (MCH booklet)	0	Yes	Primary	Housewife	<1000	5th born	Mother		No	No	4	At a health facility	4	Yes	The staff offering vaccination services was not present	Yes
Other	Aunt	Male	Yes (verbal report)	2	Yes	Secondary	Self-employed	1000 - 10,000	1st born	Other	Aunt	No	Yes	Don't know	At a health facility	5	Yes		Yes
Mother		Female	Yes (verbal report)	2	Yes	Tertiary	Unemployed	>10,000	1st born	Mother		No	No	>4	At a health facility	7	Yes	The measles vaccine supplies were out of stock	No
Mother		Male	Yes (verbal report)	2	Yes	Primary	Housewife	<1000	3rd born	Mother		No	Yes	3	At home without the help of a skilled attendant	8	No		Yes
Mother		Male	Yes (verbal report)	2	Yes	Secondary	Unemployed	<1000	2nd born	Mother		No	Yes	4	At a health facility	3	No		Yes
Father		Female	Yes ( MCH booklet available	2	Yes	Primary	Self-employed	1000 - 10,000	> 5th born	Father		Yes	Yes	2	At a health facility	2	No		Yes
Mother		Female	Yes ( MCH booklet available	2	Yes	Primary	Housewife	<1000	5th born	Jointly (mother and father)		Yes	Yes	3	At a health facility	20	No		Yes
Mother		Male	Yes ( MCH booklet available	2	No	Primary	Unemployed	<1000	> 5th born	Mother		No	No	3	At home without the help of a skilled attendant	15	Yes	The measles vaccine supplies were out of stock	Yes
Other	Grandmother	Female	Yes (verbal report)	2	Yes	Primary	Unemployed	1000 - 10,000	3rd born	Other	Grandmother	No	No	2	At a health facility	20	No		Yes
Mother		Female	Yes (verbal report)	2	Yes	Primary	Housewife	<1000	3rd born	Jointly (mother and father)		Yes	No	3	At home without the help of a skilled attendant	20	Yes	The staff offering vaccination services was not present	Yes
Father		Male	Yes (verbal report)	2	Yes	None	Unemployed	<1000	> 5th born	Jointly (mother and father)		Yes	No	0	At home without the help of a skilled attendant	10	No		Yes
Mother		Male	Yes ( MCH booklet available	1	Yes	Primary	Self-employed	1000 - 10,000	2nd born	Father		No	No	2	At home without the help of a skilled attendant	20	Yes	The measles vaccine supplies were out of stock	Yes
Mother		Female	Yes (verbal report)	1	Yes	Primary	Unemployed	<1000	2nd born	Mother		No	No	4	At home without the help of a skilled attendant	20	No		Yes
Mother		Male	Yes ( MCH booklet available	2	Yes	Secondary	Unemployed	1000 - 10,000	5th born	Mother		Yes	Yes	3	At a health facility	5	No		Yes
Father		Female	Yes (verbal report)	1	Yes	Tertiary	Unemployed	1000 - 10,000	5th born	Jointly (mother and father)		Yes	No	Don't know	At a health facility	6	No		Yes
Mother		Female	Yes ( MCH booklet available	2	Yes	Secondary	Self-employed	1000 - 10,000	4th born	Mother		No	Yes	2	At a health facility	8	No		Yes
Mother		Male	Yes ( MCH booklet available	1	Yes	Primary	Housewife	<1000	4th born	Mother		No	No	1	At home without the help of a skilled attendant	7	No		Yes
Mother		Female	Yes ( MCH booklet available	2	Yes	Tertiary	Unemployed	1000 - 10,000	4th born	Mother		No	Yes	3	At a health facility	7	No		Yes
Father		Male	Yes (verbal report)	2	Yes	Secondary	Employed	1000 - 10,000	3rd born	Jointly (mother and father)		No	No	Don't know	At a health facility	6	No		Yes
Mother		Male	Yes (verbal report)	1	Yes	Primary	Unemployed	<1000	5th born	Mother		No	No	2	At home without the help of a skilled attendant	8	No		Yes
Other	Grandmother	Male	Yes (verbal report)	2	Yes	Primary	Employed	1000 - 10,000	1st born	Other	Grandmother	No	No	3	At a health facility	17	No		Yes
Mother		Female	Yes (verbal report)	2	Yes	None	Employed	1000 - 10,000	3rd born	Mother		No	No	2	At a health facility	20	No		Yes
Mother		Male	Yes ( MCH booklet available	2	Yes	Primary	Unemployed	<1000	5th born	Jointly (mother and father)		No	No	2	At home without the help of a skilled attendant	20	No		Yes
Mother		Male	Yes (verbal report)	1	Yes	Primary	Unemployed	<1000	4th born	Mother		No	No	4	At a health facility	15	No		Yes
Mother		Female	Yes (verbal report)	1	Yes	Primary	Unemployed	1000 - 10,000	> 5th born	Mother		No	No	4	At home without the help of a skilled attendant	15	No		Yes
Father		Female	Yes (verbal report)	2	Yes	Secondary	Self-employed	1000 - 10,000	3rd born	Father		No	No	Don't know	At a health facility	14	No		Yes
Mother		Female	Yes (verbal report)	1	Yes	Primary	Self-employed	1000 - 10,000	> 5th born	Mother		No	No	2	At a health facility	13	No		Yes
Other	Aunt	Female	No (MCH booklet)	1	Yes	Tertiary	Unemployed	1000 - 10,000	1st born	Mother		Yes	No	4	At a health facility	4	No		Yes
Mother		Female	Yes ( MCH booklet available	1	Yes	Primary	Self-employed	1000 - 10,000	4th born	Mother		Yes	No	>4	At a health facility	4	No		Yes
Mother		Female	Yes (verbal report)	1	Yes	Tertiary	Housewife	<1000	3rd born	Mother		Yes	No	3	At a health facility	5	Yes	The measles vaccine supplies were out of stock	Yes
Mother		Female	Yes ( MCH booklet available	1	Yes	Primary	Self-employed	1000 - 10,000	3rd born	Father		Yes	No	2	At a health facility	6	No		Yes
Other	Uncle	Male	Yes ( MCH booklet available	1	Yes	Secondary	Unemployed	1000 - 10,000	2nd born	Mother		Yes	No	1	At a health facility	5	No		Yes
Mother		Female	Yes ( MCH booklet available	1	Yes	Primary	Self-employed	1000 - 10,000	3rd born	Mother		Yes	No	2	At a health facility	5	Yes	The measles vaccine supplies were out of stock	Yes
Other	Uncle	Male	Yes ( MCH booklet available	1	Yes	Primary	Unemployed	<1000	1st born	Mother		No	No	1	At home without the help of a skilled attendant	4	No		Yes
Mother		Male	Yes ( MCH booklet available	2	Yes	Secondary	Housewife	<1000	1st born	Mother		No	Yes	2	At a health facility	3	Yes	The measles vaccine supplies were out of stock	Yes
Mother		Female	Yes (verbal report)	2	Yes	Secondary	Unemployed	<1000	3rd born	Mother		No	Yes	3	At a health facility	3	Yes	The measles vaccine supplies were out of stock	No
Father		Female	Yes ( MCH booklet available	2	Yes	Secondary	Self-employed	1000 - 10,000	3rd born	Father		Yes	Yes	4	At a health facility	4	Yes	You were informed the vaccine is not given on that day (scheduled for specific day)	Yes
Other	Grandmother	Male	Yes (verbal report)	1	Yes	Secondary	Self-employed	1000 - 10,000	5th born	Other	Grandmother	Yes	Yes	Don't know	At a health facility	4	Yes	The measles vaccine supplies were out of stock	Yes
Mother		Female	Yes (verbal report)	2	Yes	Secondary	Housewife	<1000	2nd born	Jointly (mother and father)		No	Yes	4	At a health facility	5	No		Yes
Mother		Female	Yes ( MCH booklet available	1	Yes	Primary	Unemployed	<1000	> 5th born	Mother		Yes	Yes	2	At a health facility	4	No		No
Mother		Male	Yes (verbal report)	1	Yes	Primary	Unemployed	<1000	1st born	Mother		No	Yes	>4	At a health facility	4	No		Yes
Mother		Male	Yes ( MCH booklet available	2	Yes	Primary	Housewife	<1000	4th born	Mother		No	No	0	At a health facility	2	No		Yes
Mother		Female	Yes (verbal report)	2	Yes	Primary	Unemployed	<1000	2nd born	Jointly (mother and father)		No	No	3	At a health facility	2	No		Yes
Mother		Male	Yes (verbal report)	1	Yes	Secondary	Employed	1000 - 10,000	3rd born	Other	Grandmother	No	Yes	4	At home without the help of a skilled attendant	2	No		Yes
Mother		Female	Yes ( MCH booklet available	1	Yes	Primary	Unemployed	<1000	3rd born	Mother		Yes	No	3	At a health facility	2	No		Yes
Mother		Female	Yes (verbal report)	1	Yes	Primary	Housewife	<1000	1st born	Jointly (mother and father)		No	No	1	At a health facility	3	No		Yes
Mother		Female	No (MCH booklet)	0	No	None	Housewife	<1000	5th born	Father		No	No	0	At home without the help of a skilled attendant	4	No		Yes
Mother		Male	Yes (verbal report)	2	Yes	Secondary	Housewife	<1000	1st born	Mother		Yes	Yes	>4	At a health facility	3	No		Yes
Mother		Female	Yes ( MCH booklet available	1	Yes	Primary	Unemployed	<1000	3rd born	Mother		No	No	1	At home without the help of a skilled attendant	4	No		Yes
Mother		Male	Yes ( MCH booklet available	1	Yes	Primary	Unemployed	<1000	1st born	Mother		No	No	1	At a health facility	5	No		Yes
Mother		Female	Yes ( MCH booklet available	1	No	Secondary	Housewife	<1000	4th born	Jointly (mother and father)		No	No	1	At a health facility	5	No		Yes
Other	Aunt	Male	Yes (verbal report)	1	Yes	Tertiary	Employed	1000 - 10,000	2nd born	Other	Aunt	Yes	Yes	Don't know	At a health facility	3	No		Yes
Mother		Female	Yes ( MCH booklet available	2	Yes	Secondary	Self-employed	1000 - 10,000	1st born	Jointly (mother and father)		No	Yes	4	At a health facility	4	No		Yes
Mother		Female	Yes (verbal report)	1	Yes	Primary	Self-employed	1000 - 10,000	3rd born	Mother		No	No	4	At home without the help of a skilled attendant	3	No		Yes
Mother		Male	Yes (verbal report)	2	Yes	Secondary	Self-employed	1000 - 10,000	2nd born	Mother		No	Yes	>4	At a health facility	5	Yes	The measles vaccine supplies were out of stock	Yes
Father		Male	Yes ( MCH booklet available	1	Yes	Secondary	Self-employed	1000 - 10,000	3rd born	Jointly (mother and father)		Yes	Yes	Don't know	At a health facility	4	No		Yes
Mother		Female	Yes (verbal report)	2	Yes	Primary	Self-employed	1000 - 10,000	2nd born	Mother		No	No	2	At a health facility	3	No		Yes
Mother		Female	Yes ( MCH booklet available	2	Yes	Tertiary	Unemployed	<1000	1st born	Mother		Yes	Yes	>4	At a health facility	4	No		Yes
Mother		Male	Yes ( MCH booklet available	1	Yes	Primary	Unemployed	<1000	1st born	Jointly (mother and father)		No	No	3	At home without the help of a skilled attendant	3	No		Yes
Father		Male	Yes (verbal report)	1	No	Primary	Unemployed	<1000	> 5th born	Father		No	No	Don't know	At home without the help of a skilled attendant	3	No		Yes
Mother		Female	Yes ( MCH booklet available	2	Yes	Secondary	Employed	1000 - 10,000	1st born	Mother		No	Yes	2	At home with the help of a skilled birth attendant	5	No		Yes
Mother		Female	Yes ( MCH booklet available	2	Yes	Primary	Unemployed	<1000	4th born	Father		No	No	2	At home without the help of a skilled attendant	5	No		Yes
Mother		Female	Yes (verbal report)	2	Yes	Primary	Housewife	<1000	3rd born	Jointly (mother and father)		No	Yes	>4	At a health facility	5	No		Yes
Mother		Female	Yes (verbal report)	1	Yes	Primary	Self-employed	1000 - 10,000	5th born	Mother		No	No	3	At home without the help of a skilled attendant	5	No		Yes
Mother		Male	Yes ( MCH booklet available	2	Yes	Primary	Self-employed	<1000	3rd born	Mother		No	Yes	2	At a health facility	1	No		Yes
Mother		Female	No (MCH booklet)	0	No	None	Unemployed	<1000	4th born	Mother		No	No	1	At home without the help of a skilled attendant	3	No		Yes
Mother		Male	No (MCH booklet)	0	No	None	Unemployed	<1000	1st born	Mother		No	No	2	At home without the help of a skilled attendant	2	Yes	You were informed the vaccine is not given on that day (scheduled for specific day)	Yes
Mother		Female	Yes (verbal report)	1	Yes	Secondary	Self-employed	1000 - 10,000	3rd born	Mother		Yes	No	3	At a health facility	4	No		Yes
Mother		Female	Yes ( MCH booklet available	1	Yes	Primary	Housewife	<1000	2nd born	Jointly (mother and father)		No	No	2	At home without the help of a skilled attendant	4	No		Yes
Mother		Male	Yes ( MCH booklet available	2	Yes	Secondary	Unemployed	<1000	1st born	Mother		No	No	4	At a health facility	8	No		Yes
Mother		Female	Yes ( MCH booklet available	2	Yes	Secondary	Unemployed	<1000	1st born	Mother		Yes	Yes	4	At a health facility	8	No		Yes
Mother		Female	Yes ( MCH booklet available	1	Yes	Secondary	Self-employed	1000 - 10,000	2nd born	Mother		No	Yes	>4	At a health facility	10	No		Yes
Mother		Male	Yes ( MCH booklet available	2	Yes	Secondary	Housewife	<1000	1st born	Jointly (mother and father)		No	Yes	1	At home without the help of a skilled attendant	25	No		Yes
Mother		Female	Yes ( MCH booklet available	1	Yes	Secondary	Self-employed	1000 - 10,000	2nd born	Mother		Yes	No	3	At home without the help of a skilled attendant	8	No		Yes
Mother		Female	Yes ( MCH booklet available	1	Yes	Secondary	Self-employed	1000 - 10,000	3rd born	Mother		Yes	Yes	3	At a health facility	3	Yes	You were informed the vaccine is not given on that day (scheduled for specific day)	No
Mother		Male	No (Verbal report)	0	Yes	Primary	Housewife	<1000	2nd born	Mother		No	No	4	At a health facility	8	Yes	You were informed the vaccine is not given on that day (scheduled for specific day)	No
Mother		Male	Yes ( MCH booklet available	1	Yes	Primary	Housewife	<1000	4th born	Mother		No	No	3	At a health facility	6	No		Yes
Mother		Male	Yes (verbal report)	1	Yes	Primary	Self-employed	1000 - 10,000	5th born	Mother		No	No	>4	At home without the help of a skilled attendant	6	No		Yes
Mother		Male	No (Verbal report)	1	Yes	Primary	Housewife	<1000	> 5th born	Mother		No	No	2	At home without the help of a skilled attendant	6	No		Yes
Mother		Female	Yes ( MCH booklet available	2	Yes	Secondary	Unemployed	<1000	2nd born	Jointly (mother and father)		No	Yes	3	At a health facility	6	No		Yes
Other	Grandmother	Female	No (Verbal report)	0	No	Primary	Self-employed	1000 - 10,000	2nd born	Other	Grandmother	No	No	Don't know	At a health facility	6	Yes	The measles vaccine supplies were out of stock	Yes
Mother		Female	Yes (verbal report)	2	Yes	Secondary	Housewife	1000 - 10,000	3rd born	Father		Yes	No	3	At home without the help of a skilled attendant	7	No		Yes
Mother		Female	Yes ( MCH booklet available	2	Yes	Primary	Housewife	<1000	3rd born	Mother		Yes	No	3	At a health facility	8	No		Yes
Mother		Female	Yes ( MCH booklet available	2	Yes	Secondary	Housewife	1000 - 10,000	2nd born	Jointly (mother and father)		Yes	No	3	At a health facility	3	Yes	The measles vaccine supplies were out of stock	No
Mother		Female	Yes ( MCH booklet available	1	Yes	Primary	Self-employed	1000 - 10,000	> 5th born	Jointly (mother and father)		Yes	No	1	At a health facility	5	Yes	The staff offering vaccination services was not present	No
Other	Grand Mother	Male	Yes ( MCH booklet available	2	Yes	Primary	Self-employed	1000 - 10,000	3rd born	Mother		Yes	No	3	At a health facility	3	No		Yes
Mother		Female	Yes ( MCH booklet available	2	Yes	Primary	Self-employed	1000 - 10,000	5th born	Mother		Yes	No	3	At a health facility	3	No		Yes
Mother		Male	Yes ( MCH booklet available	2	Yes	Primary	Housewife	1000 - 10,000	2nd born	Jointly (mother and father)		No	No	3	At a health facility	3	No		Yes
Other	Grand Mother	Male	Yes ( MCH booklet available	1	No	Primary	Self-employed	1000 - 10,000	1st born	Other	Grand Mother	Yes	No	Don't know	At a health facility	3	No		Yes
Mother		Female	Yes (verbal report)	2	Yes	Primary	Housewife	1000 - 10,000	2nd born	Mother		Yes	No	3	At a health facility	3	Yes	The staff offering vaccination services was not present	No
Mother		Male	Yes (verbal report)	1	Yes	Primary	Self-employed	1000 - 10,000	2nd born	Mother		Yes	No	3	At home without the help of a skilled attendant	5	No		Yes
Mother		Female	Yes ( MCH booklet available	2	Yes	Primary	Housewife	1000 - 10,000	1st born	Mother		No	Yes	3	At home without the help of a skilled attendant	5	Yes	The staff offering vaccination services was not present	Yes
Mother		Female	No (MCH booklet)	0	Yes	Primary	Housewife	1000 - 10,000	3rd born	Mother		No	No	4	At a health facility	5	No		Yes
Mother		Male	No (MCH booklet)	0	Yes	Secondary	Housewife	1000 - 10,000	1st born	Jointly (mother and father)		Yes	No	>4	At a health facility	5	Yes	The measles vaccine supplies were out of stock	No
Other	Grand Mother	Female	Yes ( MCH booklet available	1	Yes	Primary	Housewife	1000 - 10,000	3rd born	Mother		Yes	No	>4	At home without the help of a skilled attendant	3	Yes	The measles vaccine supplies were out of stock	No
Mother		Female	Yes ( MCH booklet available	1	Yes	Primary	Housewife	1000 - 10,000	3rd born	Jointly (mother and father)		No	No	2	At a health facility	3	Yes	The measles vaccine supplies were out of stock	No
Mother		Female	Yes ( MCH booklet available	2	Yes	Primary	Housewife	1000 - 10,000	2nd born	Jointly (mother and father)		Yes	No	4	At home without the help of a skilled attendant	3	Yes	The measles vaccine supplies were out of stock	No
Other	Aunt	Male	Yes ( MCH booklet available	1	Yes	Primary	Housewife	1000 - 10,000	2nd born	Other	Aunt	Yes	No	1	At home without the help of a skilled attendant	5	No		Yes
Other	Grand Mother	Female	Yes (verbal report)	2	Yes	Primary	Self-employed	1000 - 10,000	1st born	Other	Grand Mother	Yes	Yes	>4	At a health facility	5	Yes	The staff offering vaccination services was not present	No
Mother		Female	Yes ( MCH booklet available	2	Yes	Primary	Self-employed	1000 - 10,000	3rd born	Mother		Yes	No	3	At a health facility	5	Yes	The measles vaccine supplies were out of stock	Yes
Mother		Male	Yes ( MCH booklet available	2	Yes	Secondary	Self-employed	1000 - 10,000	3rd born	Mother		No	No	>4	At a health facility	5	Yes	The staff offering vaccination services was not present	Yes
Mother		Male	Yes ( MCH booklet available	1	Yes	Primary	Housewife	1000 - 10,000	3rd born	Father		No	No	4	At a health facility	5	Yes	The measles vaccine supplies were out of stock	Yes
Mother		Male	Yes ( MCH booklet available	2	Yes	Primary	Housewife	1000 - 10,000	2nd born	Jointly (mother and father)		Yes	No	3	At a health facility	5	No		Yes
Mother		Female	Yes ( MCH booklet available	2	Yes	Primary	Housewife	1000 - 10,000	5th born	Jointly (mother and father)		Yes	No	2	At a health facility	5	Yes	The staff offering vaccination services was not present	Yes
Other	Grand Mother	Male	Yes ( MCH booklet available	2	Yes	Primary	Housewife	1000 - 10,000	1st born	Other	Grand mother	No	No	2	At a health facility	5	No		Yes
Mother		Male	Yes ( MCH booklet available	1	Yes	Secondary	Self-employed	1000 - 10,000	4th born	Jointly (mother and father)		Yes	No	1	At home without the help of a skilled attendant	5	Yes	The measles vaccine supplies were out of stock	Yes
Mother		Male	Yes ( MCH booklet available	2	Yes	Primary	Housewife	1000 - 10,000	2nd born	Jointly (mother and father)		Yes	No	2	At a health facility	5	No		Yes
Mother		Male	Yes ( MCH booklet available	2	Yes	Secondary	Housewife	1000 - 10,000	2nd born	Father		Yes	Yes	2	At home without the help of a skilled attendant	5	Yes	The staff offering vaccination services was not present	No
Mother		Male	Yes ( MCH booklet available	2	Yes	Primary	Housewife	1000 - 10,000	1st born	Jointly (mother and father)		Yes	No	>4	At a health facility	5	No		Yes
Mother		Female	Yes ( MCH booklet available	2	Yes	Tertiary	Housewife	1000 - 10,000	2nd born	Jointly (mother and father)		Yes	No	3	At a health facility	5	No		Yes
Father		Female	Yes ( MCH booklet available	2	Yes	Primary	Unemployed	1000 - 10,000	3rd born	Jointly (mother and father)		Yes	No	3	At a health facility	5	Yes	The staff offering vaccination services was not present	Yes
Mother		Male	Yes (verbal report)	1	Yes	Secondary	Housewife	1000 - 10,000	4th born	Jointly (mother and father)		No	No	3	At a health facility	3	No		Yes
Mother		Female	Yes ( MCH booklet available	1	Yes	Secondary	Self-employed	1000 - 10,000	1st born	Jointly (mother and father)		Yes	No	>4	At a health facility	3	No		Yes
Other	Grand Mother	Female	Yes ( MCH booklet available	1	Yes	Primary	Housewife	1000 - 10,000	2nd born	Other	Grand Mother	No	No	3	At a health facility	3	No		Yes
Mother		Female	Yes ( MCH booklet available	2	Yes	Secondary	Self-employed	1000 - 10,000	4th born	Mother		Yes	No	2	At a health facility	3	No		Yes
Mother		Female	Yes ( MCH booklet available	2	Yes	Secondary	Housewife	1000 - 10,000	3rd born	Mother		Yes	No	4	At a health facility	5	No		Yes
Mother		Female	Yes (verbal report)	2	Yes	Secondary	Housewife	1000 - 10,000	1st born	Jointly (mother and father)		Yes	No	3	At home without the help of a skilled attendant	5	No		Yes
Mother		Male	Yes ( MCH booklet available	1	Yes	Secondary	Housewife	1000 - 10,000	3rd born	Jointly (mother and father)		Yes	Yes	3	At a health facility	5	No		Yes
Mother		Female	Yes ( MCH booklet available	2	Yes	Secondary	Housewife	1000 - 10,000	1st born	Mother		Yes	No	>4	At a health facility	2	No		Yes
Mother		Female	Yes ( MCH booklet available	2	Yes	Secondary	Housewife	1000 - 10,000	4th born	Mother		Yes	No	4	At a health facility	2	No		Yes
Mother		Male	Yes ( MCH booklet available	1	Yes	Primary	Housewife	1000 - 10,000	3rd born	Father		No	No	3	At a health facility	2	Yes	The measles vaccine supplies were out of stock	Yes
Mother		Female	Yes ( MCH booklet available	2	Yes	Primary	Housewife	1000 - 10,000	2nd born	Father		No	No	3	At a health facility	2	Yes	The measles vaccine supplies were out of stock	No
Mother		Female	Yes ( MCH booklet available	1	Yes	Primary	Housewife	1000 - 10,000	1st born	Jointly (mother and father)		No	No	4	At a health facility	2	Yes	The measles vaccine supplies were out of stock	No
Mother		Female	Yes (verbal report)	2	Yes	Secondary	Housewife	1000 - 10,000	3rd born	Jointly (mother and father)		Yes	Yes	4	At a health facility	2	Yes	You were informed the vaccine is not given on that day (scheduled for specific day)	Yes
Father		Male	Yes ( MCH booklet available	2	Yes	Secondary	Unemployed	1000 - 10,000	2nd born	Jointly (mother and father)		Yes	No	4	At a health facility	2	Yes	The measles vaccine supplies were out of stock	Yes
Mother		Female	No (MCH booklet)	0	No	Primary	Housewife	<1000	> 5th born	Jointly (mother and father)		No	No	3	At home without the help of a skilled attendant	1	Yes	The measles vaccine supplies were out of stock	No
Mother		Female	Yes (verbal report)	2	Yes	Primary	Housewife	1000 - 10,000	5th born	Jointly (mother and father)		Yes	No	3	At home without the help of a skilled attendant	4	Yes	The measles vaccine supplies were out of stock	No
Mother		Female	Yes ( MCH booklet available	2	Yes	Secondary	Housewife	1000 - 10,000	3rd born	Mother		Yes	No	3	At a health facility	4	Yes	The measles vaccine supplies were out of stock	Yes
Mother		Female	Yes ( MCH booklet available	2	Yes	Primary	Housewife	1000 - 10,000	5th born	Jointly (mother and father)		Yes	Yes	3	At a health facility	4	No		Yes
Mother		Female	Yes ( MCH booklet available	2	Yes	Primary	Housewife	1000 - 10,000	3rd born	Mother		No	No	3	At a health facility	4	Yes	The measles vaccine supplies were out of stock	No
Mother		Male	Yes ( MCH booklet available	2	Yes	Primary	Housewife	1000 - 10,000	3rd born	Jointly (mother and father)		Yes	No	>4	At a health facility	4	Yes	The measles vaccine supplies were out of stock	No
Mother		Female	Yes (verbal report)	2	Yes	Secondary	Self-employed	1000 - 10,000	2nd born	Jointly (mother and father)		Yes	No	4	At home without the help of a skilled attendant	7	Yes	The measles vaccine supplies were out of stock	No
Other	Aunt	Female	Don't know	0	No	Secondary	Housewife	1000 - 10,000	2nd born	Other	Aunt	No	No	Don't know	At a health facility	2	No		Yes
Mother		Female	Yes ( MCH booklet available	2	Yes	Tertiary	Housewife	<1000	1st born	Jointly (mother and father)		No	Yes	4	At a health facility	7	Yes	The measles vaccine supplies were out of stock	No
Mother		Male	Yes (verbal report)	1	Yes	Primary	Housewife	1000 - 10,000	2nd born	Mother		Yes	No	4	At home without the help of a skilled attendant	3	Yes		Yes
Mother		Female	Yes ( MCH booklet available	1	Yes	Secondary	Housewife	1000 - 10,000	3rd born	Jointly (mother and father)		No	No	3	At a health facility	8	Yes	The measles vaccine supplies were out of stock	No
Mother		Male	Yes ( MCH booklet available	2	Yes	Secondary	Housewife	1000 - 10,000	1st born	Father		Yes	No	3	At a health facility	4	Yes		Yes
Other	Grand Mother	Male	Yes ( MCH booklet available	1	Yes	None	Self-employed	<1000	1st born	Other	Grand Mother	No	No	4	At a health facility	3	Yes	The measles vaccine supplies were out of stock	No
Mother		Male	Yes ( MCH booklet available	2	Yes	Primary	Housewife	1000 - 10,000	3rd born	Mother		Yes	No	>4	At home without the help of a skilled attendant	4	No	The measles vaccine supplies were out of stock	Yes
Father		Female	Yes ( MCH booklet available	1	Yes	Primary	Unemployed	1000 - 10,000	> 5th born	Jointly (mother and father)		Yes	No	3	At home without the help of a skilled attendant	2	Yes	The measles vaccine supplies were out of stock	No
Mother		Male	Yes (verbal report)	1	Yes	Primary	Housewife	1000 - 10,000	5th born	Jointly (mother and father)		Yes	No	4	At a health facility	2	No		Yes
Mother		Male	Yes ( MCH booklet available	1	Yes	Primary	Self-employed	1000 - 10,000	4th born	Father		Yes	No	>4	At a health facility	2	Yes	The staff offering vaccination services was not present	Yes
Mother		Male	Yes (verbal report)	2	Yes	Tertiary	Employed	>10,000	2nd born	Jointly (mother and father)		Yes	Yes	4	At a health facility	2	No		Yes
Mother		Male	Yes ( MCH booklet available	2	Yes	Secondary	Housewife	1000 - 10,000	1st born	Mother		Yes	No	3	At a health facility	2	Yes	The measles vaccine supplies were out of stock	Yes
Mother		Female	Yes ( MCH booklet available	2	Yes	Secondary	Housewife	1000 - 10,000	3rd born	Mother		Yes	No	3	At a health facility	2	Yes	The staff offering vaccination services was not present	No
Mother		Male	Yes (verbal report)	2	Yes	Primary	Self-employed	1000 - 10,000	3rd born	Jointly (mother and father)		Yes	No	4	At a health facility	2	Yes	The measles vaccine supplies were out of stock	Yes
Mother		Male	Yes ( MCH booklet available	2	Yes	Primary	Housewife	1000 - 10,000	3rd born	Mother		No	Yes	2	At home without the help of a skilled attendant	2	No		Yes
Father		Female	Yes (verbal report)	2	Yes	Primary	Unemployed	1000 - 10,000	2nd born	Father		Yes	No	Don't know	At a health facility	2	Yes	The staff offering vaccination services was not present	Yes
Mother		Male	Yes ( MCH booklet available	2	Yes	Primary	Housewife	1000 - 10,000	2nd born	Father		Yes	No	3	At home without the help of a skilled attendant	2	Yes	The measles vaccine supplies were out of stock	Yes
Other	Grandmother	Male	Yes ( MCH booklet available	2	Yes	Primary	Housewife	1000 - 10,000	3rd born	Mother		No	No	>4	At a health facility	2	Yes	The measles vaccine supplies were out of stock	No
Mother		Male	Yes ( MCH booklet available	1	Yes	Primary	Self-employed	1000 - 10,000	5th born	Jointly (mother and father)		Yes	Yes	4	At a health facility	2	Yes	The staff offering vaccination services was not present	No
Mother		Female	Yes ( MCH booklet available	2	Yes	Secondary	Housewife	1000 - 10,000	4th born	Jointly (mother and father)		No	Yes	>4	At a health facility	2	No		Yes
Mother		Male	Yes ( MCH booklet available	2	Yes	Secondary	Self-employed	1000 - 10,000	> 5th born	Father		Yes	No	2	At home without the help of a skilled attendant	2	Yes	The staff offering vaccination services was not present	Yes
Mother		Male	Yes ( MCH booklet available	2	Yes	Secondary	Self-employed	1000 - 10,000	4th born	Jointly (mother and father)		No	No	>4	At a health facility	2	No		Yes
Mother		Female	Yes (verbal report)	2	Yes	Primary	Self-employed	1000 - 10,000	2nd born	Mother		Yes	No	2	At a health facility	2	No		Yes
Mother		Female	Yes ( MCH booklet available	2	Yes	Primary	Housewife	1000 - 10,000	1st born	Jointly (mother and father)		Yes	Yes	3	At a health facility	2	Yes	The staff offering vaccination services was not present	Yes
Mother		Female	Yes (verbal report)	1	Yes	Primary	Housewife	<1000	1st born	Mother		No	No	3	At home without the help of a skilled attendant	2	No		Yes
Mother		Male	Yes ( MCH booklet available	1	Yes	Primary	Housewife	1000 - 10,000	1st born	Jointly (mother and father)		Yes	No	>4	At a health facility	2	Yes	The measles vaccine supplies were out of stock	Yes
Father		Female	Yes (verbal report)	2	Yes	Tertiary	Self-employed	>10,000	2nd born	Jointly (mother and father)		Yes	Yes	Don't know	At a health facility	2	No
Mother		Male	Yes ( MCH booklet available	1	Yes	Primary	Housewife	1000 - 10,000	1st born	Mother		No	No	3	At a health facility	5	Yes	The measles vaccine supplies were out of stock	No
Mother		Female	Yes (verbal report)	2	Yes	Primary	Housewife	1000 - 10,000	1st born	Jointly (mother and father)		No	No	>4	At a health facility	5	No		Yes
Mother		Male	Yes ( MCH booklet available	2	Yes	Secondary	Self-employed	1000 - 10,000	> 5th born	Mother		Yes	Yes	>4	At a health facility	5	No		Yes
Other	Grandmother	Male	Yes ( MCH booklet available	2	Yes	Primary	Housewife	1000 - 10,000	1st born	Father		No	Yes	1	At a health facility	5	No		Yes
Mother		Male	Yes ( MCH booklet available	2	Yes	Primary	Housewife	1000 - 10,000	3rd born	Jointly (mother and father)		Yes	No	4	At a health facility	5	Yes	The measles vaccine supplies were out of stock	Yes
Mother		Male	Yes (verbal report)	2	Yes	Primary	Housewife	1000 - 10,000	1st born	Mother		Yes	No	3	At home without the help of a skilled attendant	5	Yes	The measles vaccine supplies were out of stock	No
Mother		Male	Yes ( MCH booklet available	1	Yes	Primary	Housewife	1000 - 10,000	> 5th born	Mother		No	No	4	At a health facility	5	Yes	The measles vaccine supplies were out of stock	Yes
Mother		Female	Yes ( MCH booklet available	2	Yes	Primary	Housewife	1000 - 10,000	> 5th born	Jointly (mother and father)		No	Yes	4	At a health facility	2	Yes	The staff offering vaccination services was not present	No
Mother		Male	Yes (verbal report)	2	Yes	Primary	Housewife	1000 - 10,000	> 5th born	Mother		Yes	No	4	At home without the help of a skilled attendant	3	No		Yes
Mother		Female	Yes (verbal report)	2	Yes	Primary	Housewife	1000 - 10,000	3rd born	Jointly (mother and father)		Yes	No	2	At home without the help of a skilled attendant	3	Yes	The measles vaccine supplies were out of stock	Yes
Mother		Female	Yes ( MCH booklet available	2	Yes	Primary	Housewife	1000 - 10,000	3rd born	Jointly (mother and father)		No	No	>4	At a health facility	3	No		Yes
Mother		Male	Yes ( MCH booklet available	2	Yes	Primary	Housewife	1000 - 10,000	2nd born	Jointly (mother and father)		No	No	3	At home without the help of a skilled attendant	3	Yes	The measles vaccine supplies were out of stock	No
Mother		Female	Yes (verbal report)	2	Yes	Primary	Housewife	1000 - 10,000	2nd born	Jointly (mother and father)		No	Yes	4	At a health facility	2	Yes	The measles vaccine supplies were out of stock	No
Mother		Female	Yes ( MCH booklet available	2	Yes	Primary	Housewife	1000 - 10,000	4th born	Mother		No	No	3	At a health facility	3	No		Yes
Mother		Female	Yes ( MCH booklet available	2	Yes	Primary	Housewife	1000 - 10,000	> 5th born	Jointly (mother and father)		No	No	3	At home without the help of a skilled attendant	3	No		No
Mother		Male	Yes ( MCH booklet available	1	Yes	Secondary	Self-employed	1000 - 10,000	5th born	Father		Yes	No	1	At a health facility	2	Yes	The measles vaccine supplies were out of stock	Yes
Mother		Male	Yes ( MCH booklet available	1	Yes	Primary	Self-employed	1000 - 10,000	> 5th born	Mother		Yes	No	1	At a health facility	2	Yes	The measles vaccine supplies were out of stock	Yes
Mother		Female	Yes ( MCH booklet available	2	Yes	Secondary	Housewife	1000 - 10,000	1st born	Mother		Yes	No	2	At a health facility	1	No		Yes
Mother		Female	Yes ( MCH booklet available	1	Yes	Primary	Housewife	1000 - 10,000	1st born	Jointly (mother and father)		Yes	No	3	At a health facility	2	Yes	The measles vaccine supplies were out of stock	No
Mother		Female	Yes ( MCH booklet available	1	Yes	Primary	Housewife	1000 - 10,000	4th born	Jointly (mother and father)		Yes	No	3	At a health facility	2	Yes	The measles vaccine supplies were out of stock	No
Other	Grandmother	Male	Yes ( MCH booklet available	1	Yes	Primary	Housewife	1000 - 10,000	1st born	Jointly (mother and father)		No	Yes	3	At a health facility	2	Yes	The staff offering vaccination services was not present	Yes
Mother		Female	Yes (verbal report)	2	Yes	Secondary	Housewife	1000 - 10,000	1st born	Jointly (mother and father)		Yes	Yes	4	At a health facility	2	No		Yes
Mother		Female	Yes (verbal report)	2	Yes	Primary	Housewife	1000 - 10,000	1st born	Jointly (mother and father)		Yes	Yes	4	At a health facility	1	No		Yes
Mother		Female	Yes ( MCH booklet available	2	Yes	Primary	Housewife	1000 - 10,000	1st born	Mother		No	Yes	3	At a health facility	1	No		Yes
Mother		Female	Yes ( MCH booklet available	1	Yes	Secondary	Housewife	1000 - 10,000	2nd born	Jointly (mother and father)		Yes	No	3	At a health facility	1	Yes	The measles vaccine supplies were out of stock	No
Mother		Female	Yes ( MCH booklet available	1	Yes	Primary	Self-employed	1000 - 10,000	> 5th born	Jointly (mother and father)		Yes	No	4	At home without the help of a skilled attendant	1	Yes	The measles vaccine supplies were out of stock	No
Mother		Male	Yes ( MCH booklet available	2	Yes	Primary	Self-employed	1000 - 10,000	2nd born	Father		Yes	No	4	At home without the help of a skilled attendant	1	Yes	The staff offering vaccination services was not present	No
Mother		Male	Yes (verbal report)	1	Yes	Primary	Housewife	1000 - 10,000	3rd born	Jointly (mother and father)		Yes	No	4	At a health facility	1	Yes	The staff offering vaccination services was not present	No
Mother		Female	Yes (verbal report)	2	Yes	Primary	Housewife	1000 - 10,000	2nd born	Jointly (mother and father)		Yes	No	4	At home without the help of a skilled attendant	1	No		Yes
Mother		Female	Yes (verbal report)	2	Yes	Secondary	Self-employed	1000 - 10,000	1st born	Jointly (mother and father)		Yes	Yes	1	At home with the help of a skilled birth attendant	1	Yes	The staff offering vaccination services was not present	Yes
Mother		Female	Yes ( MCH booklet available	2	Yes	None	Self-employed	1000 - 10,000	2nd born	Mother		Yes	Yes	4	At a health facility	1	No		Yes
Mother		Female	Yes ( MCH booklet available	2	Yes	Secondary	Self-employed	1000 - 10,000	1st born	Jointly (mother and father)		Yes	Yes	>4	At a health facility	1	No		Yes
Mother		Male	Yes ( MCH booklet available	2	Yes	Tertiary	Unemployed		2nd born	Jointly (mother and father)		Yes	Yes	>4	At a health facility	1	No		Yes
Mother		Male	Yes ( MCH booklet available	1	Yes	Primary	Unemployed		2nd born	Mother		Yes	Yes	3	At a health facility	1	No		Yes
Mother		Female	Yes ( MCH booklet available	2	Yes	Secondary	Self-employed	1000 - 10,000	2nd born	Jointly (mother and father)		Yes	Yes	2	At a health facility	1	No		Yes
Mother		Female	Yes (verbal report)	1	Yes	Secondary	Self-employed	1000 - 10,000	3rd born	Mother		Yes	Yes	>4	At a health facility	1	No		Yes
Mother		Female	Yes ( MCH booklet available	1	Yes	Secondary	Self-employed	1000 - 10,000	3rd born	Mother		Yes	Yes	>4	At a health facility	1	Yes	The staff offering vaccination services was not present	Yes
Mother		Female	Yes ( MCH booklet available	1	Yes	Primary	Housewife		2nd born	Mother		No	No	4	At a health facility	1	No		Yes
Mother		Male	Yes ( MCH booklet available	1	Yes	Secondary	Self-employed	1000 - 10,000	> 5th born	Mother		Yes	Yes	>4	At a health facility	1	Yes	You were informed the vaccine is not given on that day (scheduled for specific day)	Yes
Mother		Male	Yes ( MCH booklet available	1	Yes	Secondary	Self-employed	1000 - 10,000	3rd born	Jointly (mother and father)		Yes	Yes	3	At a health facility	1	Yes	The staff offering vaccination services was not present	Yes
Mother		Male	Yes ( MCH booklet available	2	Yes	Tertiary	Housewife		2nd born	Mother		Yes	Yes	4	At a health facility	1	Yes	The staff offering vaccination services was not present	Yes
Mother		Male	Yes ( MCH booklet available	2	Yes	Primary	Self-employed	>10,000	4th born	Mother		Yes	No	4	At a health facility	1	No		Yes
Mother		Male	Yes ( MCH booklet available	2	Yes	Tertiary	Self-employed	>10,000	4th born	Mother		Yes	Yes	4	At a health facility	1	No		Yes
Mother		Male	Yes (verbal report)	1	Yes	Secondary	Unemployed		1st born	Mother		Yes	Yes	4	At a health facility	5	Yes	The staff offering vaccination services was not present	Yes
Mother		Male	Yes ( MCH booklet available	1	Yes	Secondary	Unemployed		1st born	Mother		Yes	No	4	At a health facility	4	Yes	The staff offering vaccination services was not present	Yes
Mother		Male	Yes ( MCH booklet available	2	Yes	Secondary	Unemployed		1st born	Mother		Yes	Yes	4	At a health facility	5	No		Yes
Mother		Male	Yes ( MCH booklet available	1	Yes	Primary	Housewife		3rd born	Jointly (mother and father)		Yes	No	4	At a health facility	5	No		Yes
Mother		Female	Yes ( MCH booklet available	1	Yes	Secondary	Housewife		3rd born	Jointly (mother and father)		Yes	No	4	At a health facility	5	Yes	The staff offering vaccination services was not present	Yes
Mother		Female	Yes ( MCH booklet available	1	Yes	Secondary	Self-employed	1000 - 10,000	2nd born	Jointly (mother and father)		Yes	No	3	At a health facility	5	No		Yes
Mother		Female	Yes ( MCH booklet available	2	Yes	Tertiary	Self-employed	1000 - 10,000	3rd born	Mother		Yes	Yes	4	At a health facility	5	Yes	The staff offering vaccination services was not present	Yes
Mother		Male	Yes ( MCH booklet available	2	Yes	Primary	Unemployed		4th born	Jointly (mother and father)		Yes	No	3	At a health facility	3	No		Yes
Mother		Male	Yes (verbal report)	1	Yes	Primary	Self-employed	1000 - 10,000	5th born	Mother		Yes	No	2	At a health facility	6	Yes	The staff offering vaccination services was not present	Yes
Mother		Male	Yes ( MCH booklet available	1	Yes	Primary	Unemployed		2nd born	Jointly (mother and father)		Yes	No	4	At a health facility	10	Yes	The staff offering vaccination services was not present	Yes
Mother		Male	Yes (verbal report)	1	Yes	Primary	Housewife		1st born	Mother		Yes	No	4	At a health facility	4	Yes	The staff offering vaccination services was not present	Yes
Mother		Female	Yes ( MCH booklet available	1	Yes	Primary	Self-employed	1000 - 10,000	> 5th born	Jointly (mother and father)		Yes	No	3	At a health facility	4	No		Yes
Other	Grandmother	Male	Yes (verbal report)	2	Yes	Tertiary	Self-employed	>10,000	1st born	Other	Grandmother	Yes	Yes	4	At a health facility	4	Yes	The staff offering vaccination services was not present	Yes
Other	Grandmother	Male	Yes (verbal report)	2	Yes	Tertiary	Employed	>10,000	1st born	Other	Grandmother	Yes	Yes	Don't know	At a health facility	4	No		Yes
Mother		Male	Yes (verbal report)	2	Yes	Tertiary	Employed	>10,000	3rd born	Jointly (mother and father)		Yes	Yes	>4	At a health facility	6	No		Yes
Mother	Mother	Male	Yes ( MCH booklet available	1	Yes	Primary	Self-employed	<1000	4th born	Mother		Yes	No	2	At a health facility	5	No		Yes
Mother		Female	Yes ( MCH booklet available	1	Yes	Primary	Housewife		5th born	Mother		No	No	Don't know	At home with the help of a skilled birth attendant	5	No		Yes
Other	Grandmother	Female	Yes (verbal report)	1	Yes	Primary	Self-employed	1000 - 10,000	3rd born	Other	Grandmother	Yes	No	>4	At a health facility	6	No		Yes
Mother		Male	Yes ( MCH booklet available	2	Yes	Primary	Housewife	1000 - 10,000	4th born	Mother		Yes	Yes	2	At home without the help of a skilled attendant	5	No		Yes
Mother		Male	Yes ( MCH booklet available	1	Yes	Primary	Housewife	<1000	1st born	Mother		Yes	Yes	4	At a health facility	3	Yes	The measles vaccine supplies were out of stock	Yes
Other	Grandmother	Female	Yes ( MCH booklet available	1	Yes	Secondary	Self-employed	1000 - 10,000	3rd born	Other	Grandmother	Yes	No	0	At a health facility	3	No		Yes
Other	Grandmother	Female	No (Verbal report)	1	Yes	Secondary	Self-employed	1000 - 10,000	2nd born	Other	Grandmother	Yes	No	Don't know	At a health facility	5	No		Yes
Mother		Female	Yes (verbal report)	2	Yes	Primary	Self-employed	1000 - 10,000	4th born	Mother		Yes	Yes	>4	At a health facility	1	Yes	The staff offering vaccination services was not present	Yes
Mother		Male	Yes ( MCH booklet available	2	Yes	Secondary	Unemployed		> 5th born	Mother		Yes	Yes	3	At a health facility	2	No		Yes
Mother		Female	Yes ( MCH booklet available	2	Yes	Secondary	Self-employed	1000 - 10,000	1st born	Mother		Yes	Yes	>4	At a health facility	1	No		Yes
Mother		Male	Yes (verbal report)	2	Yes	Tertiary	Self-employed	>10,000	1st born	Jointly (mother and father)		Yes	Yes	3	At a health facility	1	Yes	The staff offering vaccination services was not present	Yes
Mother		Female	Yes (verbal report)	2	Yes	Secondary	Self-employed	1000 - 10,000	3rd born	Mother		Yes	Yes	4	At a health facility	3	No		Yes
Mother		Female	Yes ( MCH booklet available	2	Yes	Secondary	Self-employed	1000 - 10,000	5th born	Mother		Yes	Yes	3	At a health facility	3	No		Yes
Mother		Female	Yes (verbal report)	2	Yes	Secondary	Self-employed	1000 - 10,000	4th born	Jointly (mother and father)		Yes	Yes	3	At a health facility	4	No		Yes
Mother		Male	Yes ( MCH booklet available	1	Yes	Primary	Housewife		3rd born	Mother		Yes	No	2	At a health facility	5	No		Yes
Mother		Female	Yes ( MCH booklet available	1	Yes	Primary	Unemployed		1st born	Mother		Yes	No	4	At a health facility	3	Yes	The staff offering vaccination services was not present	Yes
Mother		Male	Yes (verbal report)	2	Yes	Secondary	Unemployed		1st born	Jointly (mother and father)		Yes	Yes	4	At a health facility	5	No		Yes
Mother		Female	Yes ( MCH booklet available	2	Yes	Secondary	Unemployed		1st born	Mother		Yes	Yes	1	At a health facility	5	No		Yes
Mother		Male	Yes ( MCH booklet available	2	Yes	Secondary	Unemployed		1st born	Mother		Yes	Yes	3	At a health facility	5	No		Yes
Mother		Male	Yes ( MCH booklet available	2	Yes	Secondary	Unemployed		1st born	Mother		Yes	No	4	At a health facility	5	No		Yes
Mother		Male	Yes ( MCH booklet available	1	Yes	Secondary	Unemployed		4th born	Mother		Yes	No	4	At a health facility	5	Yes	The staff offering vaccination services was not present	Yes
Mother		Male	Yes ( MCH booklet available	1	Yes	Secondary	Unemployed		3rd born	Jointly (mother and father)		Yes	No	4	At a health facility	5	Yes	The staff offering vaccination services was not present	Yes
Mother		Male	Yes ( MCH booklet available	2	Yes	Secondary	Unemployed		2nd born	Jointly (mother and father)		Yes	Yes	1	At home with the help of a skilled birth attendant	5	No		Yes
Mother		Male	Yes ( MCH booklet available	2	Yes	Primary	Unemployed		3rd born	Jointly (mother and father)		Yes	Yes	3	At a health facility	5	No		Yes
Mother		Male	Yes (verbal report)	2	Yes	Secondary	Self-employed	1000 - 10,000	4th born	Jointly (mother and father)		Yes	Yes	4	At a health facility	6	No		Yes
Mother		Female	Yes ( MCH booklet available	2	Yes	Secondary	Unemployed		2nd born	Mother		Yes	Yes	4	At a health facility	5	No		Yes
Mother		Female	Yes ( MCH booklet available	2	Yes	Secondary	Self-employed	1000 - 10,000	1st born	Mother		Yes	Yes	4	At a health facility	5	No		Yes
Mother		Female	Yes ( MCH booklet available	1	Yes	Primary	Unemployed		> 5th born	Jointly (mother and father)		Yes	No	2	At a health facility	5	No		Yes
Mother		Female	Yes (verbal report)	1	Yes	Secondary	Self-employed	>10,000	> 5th born	Mother		Yes	No	4	At a health facility	5	No		Yes
Mother		Male	Yes ( MCH booklet available	2	Yes	Secondary	Unemployed		1st born	Mother		Yes	No	3	At a health facility	5	No		Yes
Other	Grandmother	Female	Yes (verbal report)	1	Yes	Tertiary	Employed	>10,000	1st born	Other	Grandmother	Yes	No	Don't know	At a health facility	5	No		Yes
Mother		Female	Yes ( MCH booklet available	2	Yes	Secondary	Employed	>10,000	1st born	Jointly (mother and father)		Yes	Yes	4	At home with the help of a skilled birth attendant	7	Yes	The staff offering vaccination services was not present	Yes
Mother		Male	Yes ( MCH booklet available	2	Yes	Tertiary	Employed	>10,000	2nd born	Jointly (mother and father)		Yes	Yes	4	At a health facility	7	No		Yes
Mother		Female	Yes (verbal report)	1	Yes	Secondary	Unemployed		1st born	Jointly (mother and father)		Yes	No	4	At a health facility	7	No		Yes
Mother		Male	Yes ( MCH booklet available	1	Yes	Primary	Self-employed	1000 - 10,000	2nd born	Jointly (mother and father)		Yes	No	4	At a health facility	7	Yes	The staff offering vaccination services was not present	Yes
Other	Grandmother	Female	Yes (verbal report)	1	Yes	Tertiary	Self-employed	>10,000	2nd born	Other	Grandmother	Yes	No	Don't know	At a health facility	7	No		Yes
Mother		Male	Yes (verbal report)	1	Yes	Secondary	Unemployed		2nd born	Mother		Yes	No	3	At home with the help of a skilled birth attendant	1	No		Yes
Mother		Male	Yes (verbal report)	1	Yes	Primary	Unemployed		1st born	Mother		Yes	No	4	At a health facility	2	No		Yes
Mother		Female	Yes ( MCH booklet available	2	Yes	Primary	Unemployed		1st born	Mother		Yes	Yes	4	At a health facility	5	No		Yes
Mother		Male	Yes (verbal report)	1	Yes	Secondary	Unemployed		3rd born	Mother		Yes	No	3	At a health facility	1	No		Yes
Mother		Male	Yes (verbal report)	1	Yes	Secondary	Self-employed	1000 - 10,000	2nd born	Mother		Yes	No	>4	At a health facility	1	Yes	The staff offering vaccination services was not present	Yes
Mother		Female	Yes (verbal report)	2	Yes	Tertiary	Self-employed	>10,000	1st born	Jointly (mother and father)		Yes	Yes	4	At a health facility	1	No		Yes
Mother		Male	Yes ( MCH booklet available	0	No	None	Unemployed		2nd born	Mother		No	No	0	At home without the help of a skilled attendant	4	No		Yes
Mother		Female	Yes (verbal report)	1	Yes	Secondary	Self-employed	1000 - 10,000	2nd born	Mother		Yes	No	>4	At a health facility	2	No		Yes
Mother		Female	Yes ( MCH booklet available	1	Yes	Tertiary	Employed	>10,000	1st born	Mother		Yes	No	4	At a health facility	3	No		Yes
Mother		Female	Yes (verbal report)	1	Yes	Primary	Employed	>10,000	3rd born	Mother		Yes	No	4	At a health facility	2	No		Yes
Mother		Female	Yes ( MCH booklet available	2	Yes	Secondary	Unemployed		1st born	Other	Grandmother	Yes	Yes	4	At a health facility	2	No		Yes
Mother		Female	Yes (verbal report)	1	Yes	Primary	Unemployed		> 5th born	Mother		Yes	No	Don't know	At home without the help of a skilled attendant	3	No		Yes
Mother		Male	Yes (verbal report)	1	Yes	Secondary	Unemployed		1st born	Father		Yes	No	4	At a health facility	3	No		Yes
Other	Grandmother	Female	Yes (verbal report)	2	Yes	Secondary	Self-employed	1000 - 10,000	1st born	Other	Grandmother	Yes	Yes	>4	At a health facility	4	No		Yes
Mother		Male	Yes ( MCH booklet available	1	Yes	Primary	Unemployed		4th born	Jointly (mother and father)		Yes	No	4	At a health facility	3	No		Yes
Mother		Female	Yes ( MCH booklet available	2	Yes	Secondary	Unemployed		2nd born	Mother		Yes	Yes	>4	At a health facility	3	No		Yes
Other	Grandmother	Female	Yes (verbal report)	2	Yes	Tertiary	Self-employed	1000 - 10,000	1st born	Mother		Yes	Yes	4	At a health facility	4	No		Yes
Mother		Male	Yes ( MCH booklet available	2	Yes	Secondary	Self-employed	1000 - 10,000	2nd born	Mother		Yes	Yes	4	At a health facility	4	No		Yes
Mother		Male	Yes ( MCH booklet available	2	Yes	Secondary	Unemployed		1st born	Other	Grandmother	Yes	Yes	4	At a health facility	3	Yes	The staff offering vaccination services was not present	Yes
Mother		Female	Yes ( MCH booklet available	2	Yes	Primary	Unemployed		1st born	Jointly (mother and father)		Yes	Yes	3	At a health facility	2	No		Yes
Mother		Female	Yes ( MCH booklet available	2	Yes	Secondary	Employed	>10,000	2nd born	Jointly (mother and father)		Yes	Yes	4	At a health facility	3	No		Yes
Mother		Female	Yes (verbal report)	2	Yes	Secondary	Unemployed		1st born	Mother		Yes	Yes	4	At a health facility	3	Yes	The staff offering vaccination services was not present	Yes
Mother		Male	Yes ( MCH booklet available	2	Yes	Secondary	Unemployed		> 5th born	Jointly (mother and father)		Yes	Yes	4	At a health facility	1	No		Yes
Mother		Female	Yes ( MCH booklet available	2	Yes	Tertiary	Unemployed		1st born	Mother		Yes	Yes	4	At a health facility	1	No		Yes
Father		Male	Yes (verbal report)	2	Yes	Tertiary	Employed	>10,000	3rd born	Jointly (mother and father)		Yes	Yes	Don't know	At a health facility	1	No		Yes
Mother		Female	Yes ( MCH booklet available	1	Yes	Secondary	Unemployed		4th born	Mother		Yes	No	4	At a health facility	1	No		Yes
Mother		Male	Yes (verbal report)	2	Yes	Primary	Unemployed		3rd born	Jointly (mother and father)		Yes	Yes	4	At home without the help of a skilled attendant	1	No		Yes
Mother		Female	Yes (verbal report)	2	Yes	Secondary	Employed	1000 - 10,000	3rd born	Jointly (mother and father)		Yes	Yes	4	At a health facility	1	No		Yes
Mother		Female	Yes ( MCH booklet available	2	Yes	Secondary	Self-employed	1000 - 10,000	2nd born	Jointly (mother and father)		Yes	Yes	4	At a health facility	1	No		Yes
Mother		Male	Yes (verbal report)	1	Yes	Secondary	Self-employed	1000 - 10,000	3rd born	Father		Yes	No	2	At a health facility	3	No		Yes
Mother		Female	Yes (verbal report)	1	Yes	Tertiary	Employed	>10,000	3rd born	Mother		Yes	No	4	At a health facility	3	No		Yes
Mother		Male	Yes ( MCH booklet available	0	Yes	Primary	Unemployed		4th born	Mother		Yes	No	4	At a health facility	3	No		Yes
Mother		Female	Yes ( MCH booklet available	1	Yes	Secondary	Unemployed		4th born	Mother		Yes	No	4	At a health facility	0	No		Yes
Mother		Male	Yes ( MCH booklet available	1	Yes	Secondary	Unemployed		2nd born	Mother		Yes	Yes	3	At a health facility	3	No		Yes
Mother		Male	Yes (verbal report)	1	Yes	Tertiary	Self-employed	1000 - 10,000	1st born	Mother		Yes	No	4	At a health facility	3	No		Yes
Other	Grandmother	Female	Yes (verbal report)	2	Yes	Secondary	Employed	>10,000	1st born	Other	Grandmother	Yes	Yes	Don't know	At a health facility	3	No		Yes
Mother		Female	Yes ( MCH booklet available	2	Yes	Primary	Housewife	<1000	4th born	Mother		Yes	Yes	3	At home without the help of a skilled attendant	7	No		Yes
Mother		Female	No (Verbal report)	0	No	Primary	Housewife	<1000	4th born	Other	Does not believe in medication	No	No	Don't know	At home without the help of a skilled attendant	7	No
Mother		Female	Yes ( MCH booklet available	2	Yes	Primary	Self-employed	<1000	4th born	Jointly (mother and father)		Yes	No	>4	At a health facility	7	No		Yes
Mother		Male	Yes (verbal report)	1	Yes	Tertiary	Unemployed	1000 - 10,000	1st born	Mother		Yes	No	4	At a health facility	7	No		Yes
Mother		Male	Yes (verbal report)	1	Yes	Primary	Self-employed	1000 - 10,000	4th born	Jointly (mother and father)		Yes	No	4	At a health facility	7	No		Yes
Mother		Male	Yes ( MCH booklet available	2	Yes	Secondary	Unemployed	<1000	2nd born	Jointly (mother and father)		No	Yes	>4	At a health facility	7	Yes	The measles vaccine supplies were out of stock	Yes
Mother		Female	Yes ( MCH booklet available	1	Yes	Primary	Self-employed	<1000	5th born	Jointly (mother and father)		Yes	No	>4	At a health facility	7	Yes	The staff offering vaccination services was not present	Yes
Mother		Male	Yes (verbal report)	1	Yes	Primary	Housewife	<1000	5th born	Jointly (mother and father)		No	No	>4	At a health facility	15	Yes	The staff offering vaccination services was not present	Yes
Other	Grandmother	Female	Yes (verbal report)	2	Yes	Primary	Housewife	<1000	1st born	Other	Grandmother	No	No	Don't know	At home without the help of a skilled attendant	15	No		Yes
Mother		Male	Yes (verbal report)	2	Yes	Primary	Self-employed	1000 - 10,000	2nd born	Jointly (mother and father)		No	No	>4	At a health facility	15	No		Yes
Mother		Female	No (MCH booklet)	0	Yes	Primary	Self-employed	1000 - 10,000	> 5th born	Mother		Yes	Yes	2	At home without the help of a skilled attendant	15	No		Yes
Mother		Female	Yes (verbal report)	1	Yes	Tertiary	Employed	1000 - 10,000	3rd born	Jointly (mother and father)		Yes	No	>4	At home without the help of a skilled attendant	15	No		Yes
Other		Female	Yes ( MCH booklet available	1	Yes	Secondary	Housewife	<1000	2nd born	Mother		No	No	>4	At a health facility	15	No		Yes
Mother		Male	Yes ( MCH booklet available	2	Yes	Primary	Housewife	1000 - 10,000	4th born	Jointly (mother and father)		No	No	4	At a health facility	8	No		Yes
Mother		Male	Yes ( MCH booklet available	1	Yes	Primary	Housewife	<1000	3rd born	Jointly (mother and father)		Yes	No	2	At a health facility	6	Yes	The staff offering vaccination services was not present	Yes
Other	Grandmother	Male	Yes (verbal report)	1	Yes	None	Unemployed	<1000	2nd born	Other	Grandmother	No	No	Don't know	At a health facility	5	No		Yes
Mother		Female	Yes ( MCH booklet available	2	Yes	Primary	Self-employed	1000 - 10,000	> 5th born	Jointly (mother and father)		Yes	No	>4	At a health facility	5	No		Yes
Mother		Male	Yes (verbal report)	2	Yes	Secondary	Housewife	<1000	4th born	Jointly (mother and father)		Yes	Yes	>4	At home without the help of a skilled attendant	5	No		Yes
Mother		Male	Yes ( MCH booklet available	1	Yes	Primary	Housewife	<1000	2nd born	Jointly (mother and father)		Yes	No	4	At home without the help of a skilled attendant	2	No		Yes
Mother		Female	Yes (verbal report)	2	Yes	Secondary	Self-employed	1000 - 10,000	1st born	Mother		Yes	No	>4	At a health facility	3	No		Yes
Other	Auntie	Male	Yes (verbal report)	1	Yes	Primary	Housewife		2nd born	Mother		Yes	Yes	Don't know	At a health facility	3	No		Yes
Mother		Female	Yes ( MCH booklet available	2	Yes	Secondary	Self-employed	1000 - 10,000	1st born	Jointly (mother and father)		Yes	No	4	At a health facility	8	No		Yes
Other	Grandmother	Male	Yes (verbal report)	1	Yes	Primary	Unemployed	<1000	1st born	Other	Grandmother	Yes	No	>4	At a health facility	8	No		Yes
Mother		Female	Yes (verbal report)	1	Yes	Secondary	Housewife	<1000	5th born	Jointly (mother and father)		No	No	>4	At a health facility	8	No		Yes
Mother		Male	Yes ( MCH booklet available	1	Yes	Primary	Self-employed	1000 - 10,000	4th born	Jointly (mother and father)		No	No	>4	At a health facility	8	No		Yes
Father		Female	Yes ( MCH booklet available	2	Yes	Secondary	Self-employed	1000 - 10,000	5th born	Jointly (mother and father)		Yes	No	>4	At a health facility	5	No		Yes
Father		Male	Yes ( MCH booklet available	1	Yes	Secondary	Self-employed	1000 - 10,000	1st born	Jointly (mother and father)		No	No	>4	At a health facility	8	Yes	The measles vaccine supplies were out of stock	Yes
Mother		Female	Yes ( MCH booklet available	1	Yes	Primary	Housewife	<1000	1st born	Mother		No	No	4	At a health facility	8	No		Yes
Mother		Female	Yes ( MCH booklet available	2	Yes	Secondary	Self-employed	1000 - 10,000	2nd born	Jointly (mother and father)		Yes	No	3	At a health facility	2	No		Yes
Mother		Male	Yes (verbal report)	2	Yes	Secondary	Housewife	<1000	1st born	Jointly (mother and father)		No	No	4	At a health facility	2	No		Yes
Mother		Male	Yes (verbal report)	2	Yes	Tertiary	Self-employed	1000 - 10,000	2nd born	Mother		Yes	No	>4	At a health facility	5	No		Yes
Mother		Male	Yes (verbal report)	1	Yes	Secondary	Housewife	<1000	2nd born	Jointly (mother and father)		Yes	No	>4	At a health facility	5	No		Yes
Mother		Male	Yes ( MCH booklet available	2	Yes	Secondary	Housewife	1000 - 10,000	2nd born	Jointly (mother and father)		Yes	No	>4	At a health facility	10	No		Yes
Mother		Female	Yes (verbal report)	2	Yes	Primary	Housewife	<1000	1st born	Jointly (mother and father)		No	No	>4	At a health facility	10	No		Yes
Mother		Female	Yes ( MCH booklet available	2	Yes	Primary	Unemployed	1000 - 10,000	3rd born	Mother		Yes	No	4	At a health facility	5	No		Yes
Mother		Female	Yes ( MCH booklet available	2	Yes	Primary	Unemployed	<1000	2nd born	Jointly (mother and father)		No	No	3	At a health facility	4	No		Yes
Mother		Female	Yes ( MCH booklet available	2	Yes	Secondary	Employed	1000 - 10,000	1st born	Other	Grandfather	No	No	3	At home without the help of a skilled attendant	4	No		Yes
Mother		Female	Yes ( MCH booklet available	2	Yes	Secondary	Self-employed	1000 - 10,000	2nd born	Jointly (mother and father)		Yes	No	>4	At a health facility	4	No		Yes
Mother		Female	Yes ( MCH booklet available	2	Yes	Primary	Self-employed	1000 - 10,000	5th born	Jointly (mother and father)		Yes	No	4	At home without the help of a skilled attendant	4	Yes	The staff offering vaccination services was not present	Yes
Other	Grandmother	Female	Yes ( MCH booklet available	1	Yes	Primary	Unemployed	<1000	1st born	Other	Grandmother	Yes	Yes	Don't know	At a health facility	4	No		Yes
Mother		Female	Yes ( MCH booklet available	2	No	Secondary	Housewife	<1000	1st born	Jointly (mother and father)		Yes	No	3	At a health facility	4	No		Yes
Mother		Female	Yes ( MCH booklet available	1	Yes	Secondary	Housewife	<1000	1st born	Mother		No	No	3	At a health facility	4	No		Yes
Mother		Female	Yes ( MCH booklet available	2	Yes	Tertiary	Self-employed	1000 - 10,000	2nd born	Jointly (mother and father)		Yes	No	3	At a health facility	3	No		Yes
Mother		Male	Yes ( MCH booklet available	2	Yes	Primary	Self-employed	<1000	2nd born	Jointly (mother and father)		No	No	3	At a health facility	5	No		Yes
Mother		Male	Yes (verbal report)	1	Yes	Secondary	Unemployed	<1000	1st born	Mother		Yes	No	4	At a health facility	4	No		Yes
Mother		Male	Yes ( MCH booklet available	2	Yes	Primary	Housewife	<1000	2nd born	Jointly (mother and father)		Yes	No	4	At a health facility	3	No		Yes
Mother		Male	Yes (verbal report)	2	Yes	Primary	Self-employed	<1000	> 5th born	Mother		Yes	Yes	4	At home without the help of a skilled attendant	4	No		Yes
Mother		Female	Yes (verbal report)	1	Yes	Primary	Housewife	<1000	> 5th born	Father		No	No	3	At home without the help of a skilled attendant	4	No		Yes
Mother		Male	Yes (verbal report)	1	Yes	Primary	Self-employed	<1000	> 5th born	Mother		Yes	No	3	At a health facility	7	Yes	The staff offering vaccination services was not present	Yes
Mother		Male	Yes ( MCH booklet available	2	Yes	Primary	Self-employed	<1000	> 5th born	Jointly (mother and father)		Yes	No	>4	At a health facility	3	No		Yes
Mother		Male	Yes ( MCH booklet available	2	Yes	Secondary	Self-employed	1000 - 10,000	1st born	Jointly (mother and father)		Yes	No	>4	At home without the help of a skilled attendant	3	No		Yes
Other	Grandmother	Female	Yes (verbal report)	2	Yes	Primary	Unemployed	<1000	2nd born	Other		No	No	Don't know	At home without the help of a skilled attendant	3	No		Yes
Mother		Male	Yes ( MCH booklet available	2	Yes	Primary	Housewife	1000 - 10,000	3rd born	Jointly (mother and father)		Yes	No	3	At a health facility	4	No		Yes
Mother		Male	Yes ( MCH booklet available	2	Yes	Secondary	Unemployed	<1000	1st born	Mother		Yes	No	4	At a health facility	5	No		Yes
Mother		Male	Yes (verbal report)	2	Yes	Primary	Unemployed	<1000	2nd born	Jointly (mother and father)		No	No	>4	At home without the help of a skilled attendant	4	No		Yes
Mother		Female	Yes (verbal report)	2	Yes	Primary	Unemployed	1000 - 10,000	2nd born	Mother		Yes	Yes	>4	At home without the help of a skilled attendant	3	No		Yes
Father		Male	Yes ( MCH booklet available	1	Yes	Secondary	Self-employed	1000 - 10,000	2nd born	Jointly (mother and father)		Yes	No	1	At a health facility	4	No		Yes
Mother		Female	Yes ( MCH booklet available	1	Yes	Primary	Unemployed	<1000	2nd born	Jointly (mother and father)		No	No	4	At home without the help of a skilled attendant	4	No		Yes
Mother		Male	Yes ( MCH booklet available	2	Yes	Primary	Unemployed	<1000	1st born	Mother		Yes	No	3	At home without the help of a skilled attendant	4	No		Yes
Mother		Female	Yes ( MCH booklet available	2	Yes	Secondary	Self-employed	<1000	1st born	Jointly (mother and father)		Yes	No	2	At a health facility	4	No		Yes
Mother		Male	Yes ( MCH booklet available	2	Yes	Primary	Unemployed	<1000	> 5th born	Jointly (mother and father)		Yes	No	1	At home without the help of a skilled attendant	4	Yes	You were informed the vaccine is not given on that day (scheduled for specific day)	Yes
Mother		Female	Yes ( MCH booklet available	2	Yes	Primary	Housewife	<1000	2nd born	Mother		Yes	No	4	At home without the help of a skilled attendant	4	No		Yes
Mother		Male	Yes ( MCH booklet available	2	Yes	Secondary	Housewife	<1000	3rd born	Mother		Yes	No	3	At a health facility	4	No		Yes
Mother		Male	Yes ( MCH booklet available	1	Yes	Secondary	Housewife	1000 - 10,000	1st born	Mother		No	No	>4	At a health facility	2	Yes	The staff offering vaccination services was not present	Yes
Mother		Male	Yes ( MCH booklet available	2	Yes	Secondary	Housewife	<1000	2nd born	Jointly (mother and father)		Yes	No	3	At a health facility	1	No		Yes
Father		Female	Yes (verbal report)	1	Yes	Primary	Self-employed	<1000	4th born	Jointly (mother and father)		Yes	Yes	Don't know	At a health facility	1	No		Yes
Mother		Female	Yes ( MCH booklet available	2	Yes	Secondary	Housewife	<1000	1st born	Jointly (mother and father)		Yes	No	>4	At a health facility	2	No		Yes
Mother		Male	Yes ( MCH booklet available	1	Yes	Secondary	Unemployed	<1000	1st born	Mother		No	Yes	4	At a health facility	2	No		Yes
Mother		Male	Yes (verbal report)	1	Yes	None	Unemployed	<1000	2nd born	Mother		No	No	2	At a health facility	2	No		Yes
Mother		Female	Yes (verbal report)	2	Yes	Tertiary	Self-employed	1000 - 10,000	1st born	Jointly (mother and father)		Yes	No	>4	At a health facility	5	No		Yes
Mother		Female	Yes (verbal report)	1	Yes	Secondary	Housewife	<1000	1st born	Jointly (mother and father)		No	No	2	At a health facility	4	No		Yes
Mother		Female	Yes (verbal report)	2	Yes	Secondary	Self-employed	<1000	1st born	Mother		Yes	No	4	At a health facility	4	No		Yes
Mother		Female	Yes (verbal report)	2	Yes	Secondary	Housewife	1000 - 10,000	4th born	Jointly (mother and father)		Yes	No	4	At a health facility	4	No		No
Mother		Male	Yes ( MCH booklet available	2	Yes	Secondary	Housewife	<1000	2nd born	Jointly (mother and father)		No	No	2	At home without the help of a skilled attendant	4	No		Yes
Father		Male	Yes ( MCH booklet available	2	Yes	Tertiary	Employed	>10,000	4th born	Jointly (mother and father)		No	No	Don't know	At a health facility	4	No		Yes
Other	Grandmother	Male	Yes (verbal report)	2	Yes	Primary	Housewife	<1000	1st born	Other	Grandmother	Yes	No	Don't know	At a health facility	8	No		Yes
Mother		Male	Yes (verbal report)	1	Yes	Primary	Housewife	<1000	2nd born	Jointly (mother and father)		No	No	>4	At a health facility	15	No		Yes
Mother		Female	Yes ( MCH booklet available	2	Yes	Primary	Housewife	<1000	3rd born	Mother		Yes	No	>4	At a health facility	3	No		Yes
Mother		Female	Yes ( MCH booklet available	1	Yes	Primary	Employed	1000 - 10,000	3rd born	Mother		Yes	No	>4	At home without the help of a skilled attendant	3	No		Yes
Mother		Female	Yes ( MCH booklet available	1	Yes	Secondary	Unemployed	1000 - 10,000	1st born	Mother		No	No	>4	At home without the help of a skilled attendant	2	No		Yes
Mother		Female	Yes ( MCH booklet available	2	Yes	Primary	Housewife	<1000	4th born	Mother		Yes	Yes	1	At home without the help of a skilled attendant	3	No		Yes
Other	Grandmother	Female	Yes (verbal report)	1	Yes	Primary	Self-employed	1000 - 10,000	1st born	Other	Grandmother	Yes	No	Don't know	At a health facility	5	No		Yes
Mother		Male	Yes (verbal report)	1	Yes	Tertiary	Self-employed	1000 - 10,000	3rd born	Jointly (mother and father)		Yes	No	>4	At a health facility	2	Yes	The staff offering vaccination services was not present	Yes
Mother		Female	Yes ( MCH booklet available	2	Yes	Primary	Housewife	<1000	5th born	Jointly (mother and father)		Yes	Yes	3	At home without the help of a skilled attendant	2	No		Yes
Other	Grandfather	Male	Yes (verbal report)	1	Yes	Primary	Self-employed	1000 - 10,000	2nd born	Other	Grandmother	No	No	Don't know	At a health facility	5	No		Yes
Mother		Male	Yes ( MCH booklet available	2	Yes	Secondary	Housewife	<1000	3rd born	Mother		Yes	Yes	2	At a health facility	5	No		Yes
Mother		Male	No (MCH booklet)	1	Yes	Secondary	Unemployed	<1000	1st born	Mother		Yes	No	2	At a health facility	2	No		Yes
Other	Grandmother	Male	Yes (verbal report)	1	Yes	Primary	Unemployed	<1000	1st born	Other	Grandmother	No	No	4	At home without the help of a skilled attendant	3	No		Yes
Mother		Male	Yes (verbal report)	1	Yes	Primary	Housewife	<1000	4th born	Mother		Yes	No	>4	At a health facility	3	No		Yes
Mother		Female	Yes ( MCH booklet available	2	Yes	Secondary	Housewife	1000 - 10,000	> 5th born	Mother		Yes	No	>4	At a health facility	5	No		Yes
Mother		Male	Yes (verbal report)	1	Yes	Tertiary	Self-employed	1000 - 10,000	1st born	Mother		Yes	No	>4	At a health facility	2	No		Yes
Mother		Male	Yes (verbal report)	2	Yes	Secondary	Self-employed	<1000	2nd born	Mother		No	No	>4	At a health facility	5	No		Yes
Mother		Male	Yes ( MCH booklet available	1	Yes	Primary	Self-employed	<1000	2nd born	Jointly (mother and father)		No	No	>4	At a health facility	5	No		Yes
Mother		Female	Yes ( MCH booklet available	1	Yes	Primary	Self-employed	1000 - 10,000	> 5th born	Mother		No	No	1	At home without the help of a skilled attendant	3	Yes	The staff offering vaccination services was not present	Yes
Mother		Male	Yes ( MCH booklet available	2	Yes	Secondary	Self-employed	1000 - 10,000	1st born	Jointly (mother and father)		Yes	No	4	At a health facility	8	No		Yes
Mother		Male	Yes (verbal report)	1	Yes	Primary	Housewife	<1000	1st born	Jointly (mother and father)		No	No	>4	At a health facility	3	No		Yes
Other	Grandmother	Male	Yes (verbal report)	1	Yes	Secondary	Unemployed	<1000	2nd born	Other	Grandmother	Yes	No	Don't know	At a health facility	3	No		Yes
Other	Grandmother	Female	Yes (verbal report)	1	Yes	Primary	Unemployed	<1000	2nd born	Other	Grandmother	Yes	No	Don't know	At a health facility	3	No		Yes
Mother		Male	Yes ( MCH booklet available	1	Yes	Primary	Housewife	1000 - 10,000	3rd born	Mother		No	No	1	At a health facility	4	No		Yes
Mother		Female	Yes (verbal report)	1	Yes	Secondary	Self-employed	1000 - 10,000	1st born	Mother		No	No	4	At a health facility	4	No		Yes
Mother		Male	Yes (verbal report)	1	Yes	Secondary	Self-employed	1000 - 10,000	2nd born	Jointly (mother and father)		No	No	>4	At a health facility	8	No		Yes
Mother		Female	Yes ( MCH booklet available	1	Yes	Primary	Housewife	1000 - 10,000	3rd born	Jointly (mother and father)		Yes	No	>4	At home without the help of a skilled attendant	3	No		Yes
Mother		Male	Yes ( MCH booklet available	0	Yes	None	Housewife	<1000	> 5th born	Jointly (mother and father)		No	No	>4	At home without the help of a skilled attendant	3	Yes	The measles vaccine supplies were out of stock	Yes
Mother		Female	Yes ( MCH booklet available	2	Yes	Secondary	Self-employed	1000 - 10,000	2nd born	Mother		Yes	Yes	1	At a health facility	8	No		Yes
Mother		Male	Yes ( MCH booklet available	2	Yes	Secondary	Self-employed	1000 - 10,000	4th born	Jointly (mother and father)		Yes	No	>4	At a health facility	3	No		Yes
Mother		Female	Yes (verbal report)	2	Yes	Secondary	Housewife	1000 - 10,000	1st born	Mother		Yes	No	>4	At a health facility	3	No		Yes
Mother		Male	Yes (verbal report)	2	Yes	Secondary	Unemployed	<1000	1st born	Mother		Yes	No	>4	At a health facility	3	No		Yes
Mother		Female	Yes ( MCH booklet available	1	Yes	Primary	Housewife	<1000	1st born	Mother		No	No	3	At home without the help of a skilled attendant	4	Yes	The staff offering vaccination services was not present	Yes
Mother		Male	Yes ( MCH booklet available	2	Yes	Tertiary	Unemployed	1000 - 10,000	1st born	Jointly (mother and father)		No	No	>4	At a health facility	5	Yes	The measles vaccine supplies were out of stock	Yes
Mother		Male	Yes ( MCH booklet available	2	Yes	Primary	Housewife	<1000	1st born	Jointly (mother and father)		Yes	Yes	>4	At a health facility	8	No		Yes
Mother		Female	Yes ( MCH booklet available	2	Yes	Secondary	Housewife	1000 - 10,000	2nd born	Jointly (mother and father)		Yes	No	>4	At a health facility	8	No		Yes
Mother		Male	No (MCH booklet)	0	Yes	Primary	Unemployed	<1000	5th born	Jointly (mother and father)		No	No	4	At a health facility	8	No		Yes
Other	Grandmother	Female	No (Verbal report)	1	Yes	Primary	Unemployed	<1000	1st born	Mother		No	No	3	At a health facility	1	No		Yes
Mother		Female	No (Verbal report)	2	No	Primary	Housewife	1000 - 10,000	2nd born	Jointly (mother and father)		No	No	3	At a health facility	7	No		Yes
Other	Grandmother	Male	Yes ( MCH booklet available	1	Yes	Secondary	Self-employed	1000 - 10,000	1st born	Other	Grandmother	Yes	No	1	At a health facility	1	Yes	The staff offering vaccination services was not present	Yes
Mother		Female	Yes (verbal report)	1	Yes	Primary	Self-employed	1000 - 10,000	> 5th born	Mother		Yes	No	3	At home without the help of a skilled attendant	2	Yes	The measles vaccine supplies were out of stock	Yes
Mother		Male	Yes ( MCH booklet available	2	Yes	Secondary	Housewife	>10,000	1st born	Jointly (mother and father)		Yes	Yes	>4	At a health facility	3	No		Yes
Mother		Female	Yes ( MCH booklet available	2	Yes	Primary	Unemployed	1000 - 10,000	3rd born	Mother		Yes	Yes	>4	At a health facility	3	Yes	The measles vaccine supplies were out of stock	Yes
Mother		Female	Yes ( MCH booklet available	1	Yes	Secondary	Self-employed	1000 - 10,000	1st born	Jointly (mother and father)		Yes	Yes	2	At a health facility	5	Yes	The measles vaccine supplies were out of stock	Yes
Mother		Male	No (Verbal report)	2	Yes	Secondary	Self-employed	1000 - 10,000	5th born	Jointly (mother and father)		Yes	Yes	3	At a health facility	4	No		Yes
Mother		Female	No (Verbal report)	2	Yes	Secondary	Housewife	<1000	1st born	Jointly (mother and father)		Yes	Yes	>4	At a health facility	2	Yes		Yes
Mother		Female	No (Verbal report)	1	Yes	Primary	Unemployed	<1000	4th born	Other	Grandmother	Yes	No	Don't know	At a health facility	4	No		Yes
Mother		Female	No (Verbal report)	1	Yes	Primary	Unemployed	<1000	1st born	Jointly (mother and father)		No	No	2	At home without the help of a skilled attendant	4	No		Yes
Mother		Male	No (Verbal report)	1	Yes	Secondary	Self-employed	1000 - 10,000	1st born	Jointly (mother and father)		No	No	>4	At home without the help of a skilled attendant	4	No		Yes
Mother		Female	Yes ( MCH booklet available	1	Yes	Primary	Self-employed	1000 - 10,000	3rd born	Mother		No	No	4	At a health facility	5	No		Yes
Mother		Male	No (MCH booklet)	1	Yes	Primary	Unemployed	<1000	3rd born	Jointly (mother and father)		Yes	No	>4	At home without the help of a skilled attendant	5	No		Yes
Mother		Male	No (MCH booklet)	1	No	Secondary	Unemployed	<1000	1st born	Mother		No	No	2	At a health facility	5	No		Yes
Other	Grandmother	Female	No (Verbal report)	2	No	Secondary	Self-employed	1000 - 10,000	1st born	Other	Grandmother	No	No	Don't know	At home without the help of a skilled attendant	5	No		Yes
Mother		Female	No (Verbal report)	2	Yes	Primary	Housewife	1000 - 10,000	2nd born	Jointly (mother and father)		Yes	Yes	3	At a health facility	5	No		Yes
Mother		Male	No (Verbal report)	1	Yes	Secondary	Unemployed	1000 - 10,000	1st born	Mother		Yes	Yes	3	At home without the help of a skilled attendant	1	Yes	The measles vaccine supplies were out of stock	Yes
Mother		Female	No (Verbal report)	1	Yes	Primary	Self-employed	<1000	4th born	Mother		Yes	No	3	At a health facility	1	No		Yes
Mother		Female	Yes ( MCH booklet available	2	Yes	Primary	Unemployed	<1000	4th born	Jointly (mother and father)		Yes	Yes	>4	At home without the help of a skilled attendant	6	Yes	The staff offering vaccination services was not present	Yes
Mother		Male	No (MCH booklet)	2	Yes	Primary	Unemployed	<1000	2nd born	Jointly (mother and father)		No	Yes	>4	At a health facility	2	No		Yes
Other	Grandmother	Male	No (Verbal report)	2	Yes	Primary	Self-employed	1000 - 10,000	1st born	Other	Grandmother	No	Yes	Don't know	At a health facility	2	Yes	The measles vaccine supplies were out of stock	Yes
Mother		Male	Yes ( MCH booklet available	0	No	Primary	Self-employed	1000 - 10,000	> 5th born	Mother		No	No	1	At a health facility	1	No		Yes
Mother		Female	Yes ( MCH booklet available	1	Yes	Primary	Self-employed	1000 - 10,000	3rd born	Mother		No	No	2	At a health facility	1	No		Yes
Other	Grandmother	Male	Yes ( MCH booklet available	2	Yes	Primary	Self-employed	1000 - 10,000	1st born	Jointly (mother and father)	Grandmother	No	No	4	At a health facility	3	Yes	The measles vaccine supplies were out of stock	Yes
Mother		Female	No (Verbal report)	2	Yes	Secondary	Self-employed	1000 - 10,000	5th born	Mother		Yes	Yes	2	At home without the help of a skilled attendant	1	Yes	The staff offering vaccination services was not present	Yes
Mother		Female	Yes ( MCH booklet available	2	Yes	Secondary	Unemployed	1000 - 10,000	1st born	Mother		Yes	Yes	3	At a health facility	4	No		Yes
Mother		Female	No (Verbal report)	2	Yes	Primary	Self-employed	1000 - 10,000	3rd born	Jointly (mother and father)		Yes	Yes	3	At a health facility	6	No		Yes
Mother		Female	No (Verbal report)	1	Yes	Secondary	Self-employed	1000 - 10,000	2nd born	Father		Yes	Yes	4	At a health facility	4	Yes	The measles vaccine supplies were out of stock	Yes
Mother		Male	No (Verbal report)	1	Yes	Primary	Self-employed	1000 - 10,000	> 5th born	Jointly (mother and father)		Yes	No	4	At a health facility	5	Yes	The measles vaccine supplies were out of stock	No
Father		Female	No (Verbal report)	2	Yes	Tertiary	Employed	>10,000	3rd born	Jointly (mother and father)		Yes	Yes	>4	At a health facility	5	No
Mother		Male	No (Verbal report)	1	Yes	Tertiary	Employed	1000 - 10,000	2nd born	Jointly (mother and father)		Yes	Yes	>4	At a health facility	5	Yes	The measles vaccine supplies were out of stock	Yes
Mother		Female	No (Verbal report)	2	Yes	Primary	Self-employed	1000 - 10,000	3rd born	Jointly (mother and father)		Yes	Yes	3	At a health facility	5	Yes	The measles vaccine supplies were out of stock	Yes
Mother		Female	Yes ( MCH booklet available	2	Yes	Tertiary	Self-employed	>10,000	3rd born	Mother		Yes	Yes	3	At a health facility	1	Yes	The measles vaccine supplies were out of stock	Yes
Mother		Male	Yes ( MCH booklet available	2	Yes	Secondary	Self-employed	1000 - 10,000	2nd born	Jointly (mother and father)		Yes	Yes	>4	At a health facility	2	No		Yes
Mother		Male	No (Verbal report)	2	Yes	Primary	Self-employed	1000 - 10,000	4th born	Mother		Yes	Yes	1	At a health facility	2	Yes	The staff offering vaccination services was not present	No
Mother		Male	No (Verbal report)	2	Yes	Primary	Self-employed	1000 - 10,000	4th born	Mother		Yes	Yes	>4	At a health facility	2	Yes	The measles vaccine supplies were out of stock	Yes
Mother		Female	Yes ( MCH booklet available	1	Yes	Secondary	Self-employed	>10,000	> 5th born	Jointly (mother and father)		Yes	Yes	3	At a health facility	4	No		Yes
Mother		Female	No (Verbal report)	2	Yes	Primary	Self-employed	>10,000	4th born	Jointly (mother and father)		Yes	Yes	4	At a health facility	4	No		Yes
Mother		Female	No (Verbal report)	2	Yes	Secondary	Self-employed	>10,000	1st born	Mother		Yes	Yes	>4	At a health facility	4	No		Yes
Mother		Female	Yes ( MCH booklet available	2	Yes	Primary	Housewife	1000 - 10,000	> 5th born	Father		Yes	Yes	1	At a health facility	3	No		Yes
Mother		Female	No (Verbal report)	2	Yes	Primary	Housewife	1000 - 10,000	5th born	Jointly (mother and father)		Yes	Yes	3	At home without the help of a skilled attendant	4	Yes	The staff offering vaccination services was not present	Yes
Mother		Male	Yes ( MCH booklet available	2	Yes	None	Self-employed	1000 - 10,000	> 5th born	Jointly (mother and father)		Yes	Yes	2	At home without the help of a skilled attendant	4	No		Yes
Father		Male	Yes ( MCH booklet available	2	Yes	Secondary	Self-employed	1000 - 10,000	1st born	Jointly (mother and father)		Yes	Yes	2	At a health facility	1	Yes	The measles vaccine supplies were out of stock	Yes
Other	Grandmother	Female	No (Verbal report)	1	Yes	Primary	Self-employed	1000 - 10,000	1st born	Other	Grandmother	Yes	No	2	At a health facility	2	No		Yes
Mother		Female	No (Verbal report)	1	Yes	Secondary	Housewife	>10,000	5th born	Mother		Yes	Yes	4	At home without the help of a skilled attendant	4	Yes	The measles vaccine supplies were out of stock	Yes
Mother		Female	No (Verbal report)	2	Yes	Primary	Self-employed	1000 - 10,000	2nd born	Mother		Yes	Yes	4	At home with the help of a skilled birth attendant	5	Yes	The measles vaccine supplies were out of stock	No
Mother		Female	Yes ( MCH booklet available	2	Yes	Secondary	Housewife	1000 - 10,000	2nd born	Mother		Yes	Yes	4	At a health facility	4	No		Yes
Mother		Female	No (Verbal report)	2	Yes	Primary	Self-employed	1000 - 10,000	1st born	Mother		Yes	Yes	>4	At a health facility	1	No		Yes
Mother		Female	No (Verbal report)	2	Yes	Secondary	Self-employed	1000 - 10,000	1st born	Mother		Yes	Yes	3	At a health facility	1	Yes	The measles vaccine supplies were out of stock	Yes
Mother		Female	No (Verbal report)	2	Yes	Primary	Self-employed	1000 - 10,000	1st born	Jointly (mother and father)		No	Yes	3	At a health facility	1	Yes	The measles vaccine supplies were out of stock	Yes
Other	Grandmother	Female	Yes ( MCH booklet available	2	Yes	Primary	Self-employed	>10,000	1st born	Jointly (mother and father)	Grandmother	Yes	Yes	3	At a health facility	5	No		Yes
Mother		Male	Yes ( MCH booklet available	1	Yes	Primary	Housewife	<1000	4th born	Jointly (mother and father)		Yes	No	4	At a health facility	2	No		Yes
Mother		Male	Yes ( MCH booklet available	2	Yes	Primary	Housewife	1000 - 10,000	1st born	Jointly (mother and father)		Yes	Yes	3	At a health facility	1	No		Yes
Mother		Male	Yes ( MCH booklet available	2	Yes	Secondary	Housewife	1000 - 10,000	1st born	Mother		Yes	Yes	>4	At a health facility	1	Yes	The staff offering vaccination services was not present	Yes
Mother		Male	Yes ( MCH booklet available	2	Yes	Primary	Self-employed	1000 - 10,000	3rd born	Mother		Yes	Yes	3	At home without the help of a skilled attendant	2	No		Yes
Mother		Female	No (Verbal report)	2	Yes	Secondary	Housewife	<1000	1st born	Jointly (mother and father)		Yes	Yes	>4	At a health facility	2	Yes	The staff offering vaccination services was not present	Yes
Mother		Male	No (Verbal report)	1	Yes	Primary	Self-employed	1000 - 10,000	2nd born	Jointly (mother and father)		Yes	No	3	At a health facility	2	No		Yes
Mother		Female	Yes ( MCH booklet available	2	Yes	Primary	Self-employed	1000 - 10,000	> 5th born	Jointly (mother and father)		Yes	Yes	>4	At a health facility	2	No		Yes
Father		Male	Yes ( MCH booklet available	1	Yes	Primary	Self-employed	>10,000	3rd born	Jointly (mother and father)		Yes	No	2	At a health facility	1	No		Yes
Mother		Male	No (Verbal report)	2	Yes	Primary	Self-employed	1000 - 10,000	1st born	Other	Uncle	Yes	No	3	At a health facility	1	Yes	The measles vaccine supplies were out of stock	Yes
Mother		Female	No (Verbal report)	1	No	Primary	Unemployed	<1000	3rd born	Mother		No	No	>4	At a health facility	5	No		Yes
Mother		Female	No (Verbal report)	1	Yes	Primary	Self-employed	1000 - 10,000	3rd born	Mother		Yes	No	4	At a health facility	3	No		Yes
Mother		Female	Don't know	1	Yes	Primary	Self-employed	1000 - 10,000	3rd born	Mother		No	No	2	At a health facility	5	No		Yes
Mother		Female	Yes ( MCH booklet available	1	Yes	Tertiary	Self-employed	1000 - 10,000	1st born	Jointly (mother and father)		Yes	No	>4	At home without the help of a skilled attendant	2	No		Yes
Mother		Male	Yes ( MCH booklet available	1	Yes	Secondary	Self-employed	1000 - 10,000	4th born	Mother		No	No	>4	At a health facility	4	No		Yes
Mother		Female	Yes ( MCH booklet available	1	Yes	Primary	Self-employed	1000 - 10,000	2nd born	Mother		Yes	No	1	At home with the help of a skilled birth attendant	2	No		Yes
Mother		Female	Yes ( MCH booklet available	1	Yes	Secondary	Housewife	1000 - 10,000	1st born	Mother		Yes	No	>4	At a health facility	5	Yes	The measles vaccine supplies were out of stock	Yes
Mother		Female	No (Verbal report)	2	Yes	Secondary	Self-employed	>10,000	1st born	Jointly (mother and father)		No	Yes	4	At a health facility	4	No		Yes
Mother		Female	No (Verbal report)	1	Yes	None	Self-employed	1000 - 10,000	3rd born	Mother		Yes	No	4	At home without the help of a skilled attendant	4	No		Yes
Mother		Female	No (Verbal report)	1	Yes	Secondary	Self-employed	1000 - 10,000	3rd born	Mother		Yes	No	>4	At a health facility	4	No		Yes
Mother		Male	Yes ( MCH booklet available	2	Yes	Primary	Unemployed	1000 - 10,000	2nd born	Mother		Yes	Yes	4	At a health facility	4	Yes	The staff offering vaccination services was not present	No
Mother		Female	Yes ( MCH booklet available	2	Yes	Primary	Housewife	<1000	2nd born	Jointly (mother and father)		Yes	Yes	4	At home with the help of a skilled birth attendant	4	No		Yes
Mother		Male	No (Verbal report)	2	Yes	Primary	Self-employed	1000 - 10,000	5th born	Mother		No	Yes	4	At a health facility	3	No		Yes
Other	Sister	Male	Yes ( MCH booklet available	2	Yes	Primary	Unemployed	<1000	> 5th born	Jointly (mother and father)		No	Yes	3	At a health facility	4	Yes	The measles vaccine supplies were out of stock	Yes
Mother		Female	Yes ( MCH booklet available	1	Yes	Primary	Housewife	1000 - 10,000	2nd born	Jointly (mother and father)		Yes	Yes	3	At home without the help of a skilled attendant	3	Yes	The measles vaccine supplies were out of stock	Yes
Other	Grandfather	Male	No (Verbal report)	2	Yes	Primary	Self-employed	1000 - 10,000	3rd born	Other	Grandfather	Yes	Yes	3	At a health facility	3	Yes	The measles vaccine supplies were out of stock	Yes
Mother		Female	No (Verbal report)	2		Primary	Self-employed	1000 - 10,000	4th born	Mother		Yes	Yes	4	At a health facility	3	No		Yes
Mother		Male	No (Verbal report)	1	Yes	Primary	Self-employed	>10,000	5th born	Jointly (mother and father)		Yes	No	3	At home without the help of a skilled attendant	4	No		Yes
Mother		Female	Yes ( MCH booklet available	2		Secondary	Self-employed	>10,000	1st born	Jointly (mother and father)		Yes	Yes	>4	At a health facility	4	Yes	The staff offering vaccination services was not present	Yes
Mother		Male	Yes ( MCH booklet available	2	Yes	Primary	Self-employed	1000 - 10,000	1st born	Jointly (mother and father)		No	No	2	At a health facility	4	No		Yes
Mother		Male	Yes ( MCH booklet available	1	Yes	Primary	Self-employed	>10,000	5th born	Jointly (mother and father)		Yes	No	4	At a health facility	5	No		Yes
Mother		Female	Yes ( MCH booklet available	2	Yes	Secondary	Self-employed	>10,000	1st born	Jointly (mother and father)		Yes	Yes	>4	At a health facility	4	No		Yes
Other	Grandmother	Male	No (Verbal report)	1	Yes	Primary	Self-employed	1000 - 10,000	1st born	Other	Grandfather	Yes	No	2	At a health facility	4	Yes	The measles vaccine supplies were out of stock	Yes
Other	Grandmother	Male	Yes ( MCH booklet available	1	Yes	Primary	Self-employed	1000 - 10,000	1st born	Other	Grandmother	Yes	No	2	At a health facility	6	Yes	The measles vaccine supplies were out of stock	Yes
Other	Grandmother	Female	No (MCH booklet)	2	Yes	Primary	Housewife	>10,000	1st born	Other	Grandmother	Yes	Yes	3	At a health facility	4	No		Yes
Mother		Female	Yes ( MCH booklet available	2	Yes	Secondary	Self-employed	>10,000	> 5th born	Jointly (mother and father)		Yes	Yes	4	At a health facility	5	No		Yes
Mother		Female	Yes ( MCH booklet available	2	Yes	Primary	Self-employed	1000 - 10,000	3rd born	Jointly (mother and father)		Yes	Yes	3	At a health facility	5	Yes	The staff offering vaccination services was not present	Yes
Mother		Male	Yes ( MCH booklet available	2	Yes	Primary	Self-employed	1000 - 10,000	> 5th born	Jointly (mother and father)		Yes	Yes	0	At home without the help of a skilled attendant	6	No		Yes
Other	Grandmother	Male	Yes ( MCH booklet available	2	Yes	Primary	Housewife	1000 - 10,000	4th born	Other	Grandmother	Yes	Yes	3	At home without the help of a skilled attendant	3	Yes	The measles vaccine supplies were out of stock	Yes
Mother		Female	No (Verbal report)	2	Yes	Secondary	Self-employed	>10,000	2nd born	Mother		Yes	Yes	>4	At home without the help of a skilled attendant	4	No		No
Mother		Female	No (Verbal report)	2	Yes	Primary	Unemployed	1000 - 10,000	1st born	Jointly (mother and father)		No	Yes	>4	At a health facility	3	Yes	The measles vaccine supplies were out of stock	Yes
Mother		Male	No (Verbal report)	1	Yes	Primary	Unemployed	<1000	2nd born	Father		Yes	No	3	At home without the help of a skilled attendant	4	No		Yes
Mother		Male	Yes ( MCH booklet available	2	Yes	Secondary	Self-employed	1000 - 10,000	2nd born	Jointly (mother and father)		Yes	Yes	4	At a health facility	4	No		Yes
Mother		Male	No (Verbal report)	1	Yes	Primary	Self-employed	1000 - 10,000	3rd born	Jointly (mother and father)		Yes	No	4	At a health facility	5	Yes	The staff offering vaccination services was not present	Yes
Mother		Female	No (Verbal report)	2	Yes	Secondary	Self-employed	1000 - 10,000	1st born	Jointly (mother and father)		Yes	Yes	4	At a health facility	4	No		Yes
Mother		Female	Yes ( MCH booklet available	2	Yes	Secondary	Housewife	1000 - 10,000	3rd born	Father		Yes	No	4	At a health facility	1	Yes	The measles vaccine supplies were out of stock	Yes
Mother		Male	Yes ( MCH booklet available	2	Yes	Tertiary	Employed	>10,000	2nd born	Jointly (mother and father)		Yes	No	>4	At a health facility	1	Yes	The staff offering vaccination services was not present	No
Mother		Female	Yes ( MCH booklet available	2	Yes	Secondary	Housewife	1000 - 10,000	5th born	Mother		Yes	Yes	4	At a health facility	1	No		Yes
Other	Grandmother	Female	Yes (verbal report)	2	Yes	Primary	Housewife	1000 - 10,000	2nd born	Mother		Yes	No	Don't know	At home without the help of a skilled attendant	1	Yes	The measles vaccine supplies were out of stock	Yes
Father		Male	Yes (verbal report)	1	Yes	Secondary	Unemployed	1000 - 10,000	> 5th born	Jointly (mother and father)		Yes	No	4	At home without the help of a skilled attendant	1	No		Yes
Mother		Male	Yes ( MCH booklet available	2	Yes	Primary	Housewife	1000 - 10,000	3rd born	Mother		Yes	No	4	At a health facility	1	No		Yes
Mother		Female	Yes ( MCH booklet available	2	Yes	Primary	Self-employed	1000 - 10,000	4th born	Jointly (mother and father)		Yes	No	4	At a health facility	1	Yes	The staff offering vaccination services was not present	Yes
Mother		Female	Yes ( MCH booklet available	2	Yes	Primary	Self-employed	1000 - 10,000	2nd born	Jointly (mother and father)		Yes	Yes	>4	At home without the help of a skilled attendant	1	No		Yes
Mother		Female	Yes (verbal report)	2	Yes	Tertiary	Self-employed	>10,000	1st born	Mother		Yes	Yes	>4	At home without the help of a skilled attendant	1	Yes	The staff offering vaccination services was not present	Yes
Mother		Female	Yes ( MCH booklet available	2	Yes	Primary	Housewife	1000 - 10,000	3rd born	Jointly (mother and father)		Yes	No	3	At home without the help of a skilled attendant	1	No		Yes
Mother		Female	Yes ( MCH booklet available	1	Yes	Primary	Housewife	1000 - 10,000	3rd born	Mother		Yes	Yes	4	At home without the help of a skilled attendant	1	Yes	The staff offering vaccination services was not present	Yes
Mother		Male	Yes (verbal report)	2	Yes	Primary	Housewife	1000 - 10,000	3rd born	Father		Yes	No	Don't know	At home without the help of a skilled attendant	1	No		Yes
Mother		Male	Yes ( MCH booklet available	2	Yes	Secondary	Housewife	1000 - 10,000	1st born	Jointly (mother and father)		Yes	No	>4	At a health facility	1	Yes	The staff offering vaccination services was not present	Yes
Mother		Male	Yes ( MCH booklet available	1	Yes	Secondary	Self-employed	1000 - 10,000	2nd born	Mother		Yes	No	4	At a health facility	1	Yes	The measles vaccine supplies were out of stock	Yes
